# Supplementary material for: Annotated type catalogue of the Orthalicoidea (Mollusca, Gastropoda) in the Royal Belgian Institute of Sciences, Brussels, with descriptions of two new species
Source: Zookeys. 2011 May 31;(101):1–50. doi: 10.3897/zookeys.101.1133 (PMC3118702; doi:10.3897/zookeys.101.1133)
Supplement: XML Treatment for Bulimulus (Drymaeus) abruptus [file zookeys.101.1133-treatment1.xml]

<!DOCTYPE tp:taxon-treatment
  PUBLIC "-//TaxonX//DTD Taxonomic Treatment Publishing DTD v0 20100105//EN" "tax-treatment-NSO.dtd">
<tp:taxon-treatment xmlns:tp="http://www.plazi.org/taxpub"><tp:treatment-meta><mixed-citation publication-type="journal"><person-group><name><surname>Breure</surname><given-names>Abraham S.H.</given-names></name></person-group><article-title>Annotated type catalogue of the Orthalicoidea (Mollusca, Gastropoda) in the Royal Belgian Institute of Sciences, Brussels, with descriptions of two new species</article-title><source>Zookeys</source><day>31</day><month>5</month><year>2011</year><volume>2011</volume><issue>101</issue><fpage>1</fpage><lpage>50</lpage><pub-id pub-id-type="doi">10.3897/zookeys.101.1133</pub-id></mixed-citation></tp:treatment-meta><tp:nomenclature><tp:taxon-name>
                        <tp:taxon-name-part taxon-name-part-type="genus">Bulimulus</tp:taxon-name-part>
                        <tp:taxon-name-part taxon-name-part-type="subgenus"> (Drymaeus) </tp:taxon-name-part>
                        <tp:taxon-name-part taxon-name-part-type="species">abruptus</tp:taxon-name-part>
                    <object-id xmlns:xlink="http://www.w3.org/1999/xlink" xlink:type="simple">http://species-id.net/wiki/Bulimulus_(Drymaeus)_abruptus</object-id>
                    </tp:taxon-name><tp:taxon-authority>Rolle, 1904</tp:taxon-authority><xref ref-type="fig" rid="F12">Figs 12A, 12i</xref><tp:nomenclature-citation-list><tp:nomenclature-citation><tp:taxon-name>Bulimulus (Drymaeus) abruptus</tp:taxon-name><comment><xref ref-type="bibr" rid="B65">Rolle 1904</xref>: 35.</comment></tp:nomenclature-citation></tp:nomenclature-citation-list></tp:nomenclature><tp:treatment-sec sec-type="Type locality"><title>Type locality.</title><p>“Huancabamba in Peru”; see remarks.</p></tp:treatment-sec><tp:treatment-sec sec-type="Label"><title>Label.</title><p>“Huancabamba, / Peru 1904”; in Rolle’s handwriting. Another label, in Dautzenberg’s handwriting, indicating that he obtained it on 16.vii.1907 from Rolle.</p></tp:treatment-sec><tp:treatment-sec sec-type="Dimensions"><title>Dimensions.</title><p>“Alt. 44, diam. max. 24 (..) mm”; figured specimen H 36.6, D 16.9, W 6.5.</p></tp:treatment-sec><tp:treatment-sec sec-type="Type material"><title>Type material.</title><p>RBINS/MT2332, two syntypes (Dautzenberg coll.).</p></tp:treatment-sec><tp:treatment-sec sec-type="Remarks"><title>Remarks.</title><p>Rolle did not state on how many specimens his description was based upon. However, there is another specimen in the NHM collection which will be designated lectotype (Breure and Ablett, unpublished data). The locality is ambiguous, as there are several places called “Huancabamba” in Peru. There were, however, several other species described by Rolle from the same locality, among them <italic><tp:taxon-name>Columbinia huancabambensis</tp:taxon-name></italic>, which is regarded by <xref ref-type="bibr" rid="B50">Loosjes and Loosjes-van Bemmel (1984</xref>: 33) as occurring in northern Peru. Another species described in the same paper, <italic><tp:taxon-name>Systrophia moellendorffii</tp:taxon-name></italic>, was said by <xref ref-type="bibr" rid="B45">Haas (1955</xref>: 367) to have been rediscovered in the Chanchamayo valley [Dept. Pasco]. These, and the fact that a third Rolle species, <italic><tp:taxon-name>Newboldius illustris</tp:taxon-name></italic> is known to occur in the same region, makes Dept. Pasco, Huancabamba likely to be the locality where Rolle’s taxa occur.</p></tp:treatment-sec><tp:treatment-sec sec-type="Current systematic position"><title>Current systematic position.</title><p><tp:taxon-name>Bulimulidae</tp:taxon-name>, <italic><tp:taxon-name>Drymaeus (Drymaeus) abruptus</tp:taxon-name></italic> (Rolle, 1904).</p></tp:treatment-sec><tp:treatment-sec><!--Section generated to contain objects referenced in tp:taxon-treatment.--><fig id="F12" position="float" orientation="portrait"><label>Figure 12.</label><caption><p><italic><tp:taxon-name>Drymaeus</tp:taxon-name></italic> species. <bold>A, i</bold> <italic><tp:taxon-name>Drymaeus (Drymaeus) abruptus</tp:taxon-name></italic> (Rolle, 1904), paralectotype RBINS/MT2332 (H=36.6). <bold>B, ii</bold> <italic><tp:taxon-name>Drymaeus (Drymaeus) nystianus</tp:taxon-name></italic> (Pfeiffer, 1853), lectotype of <italic>nigricans</italic> Cousin, 1887 RBINS/MT2365 (H=37.3). <bold>C, iii</bold> <italic><tp:taxon-name>Drymaeus (Drymaeus) colimensis</tp:taxon-name></italic> (Rolle, 1904), paralectotype RBINS/MT2344 (H=29.1). <bold>D, iv</bold> <italic><tp:taxon-name>Drymaeus (Drymaeus) poecilus ictericus</tp:taxon-name></italic> (Ancey, 1892), syntype RBINS/MT1881 (H=28.1). <bold>E–F</bold> <italic><tp:taxon-name>Drymaeus (Mesembrinus) granadensis</tp:taxon-name></italic> (Pfeiffer, 1848) <bold>E, v</bold> syntype of <italic>interruptus</italic> Preston, 1909 RBINS/MT2257 (H=22.6). <bold>F, vi</bold> syntype of <italic>pallidus</italic> Preston, 1909 RBINS/MT2258 (H=24.0).</p></caption></fig></tp:treatment-sec><ref-list><ref id="B65"><mixed-citation xmlns:xlink="http://www.w3.org/1999/xlink" xlink:type="simple"><person-group><name name-style="western"><surname>Rolle</surname><given-names>H</given-names></name></person-group> (<year>1904</year>)<article-title> Diagnosen neuer Arten.</article-title><source>Nachrichtsblatt der Deutschen Malakozoologische Gesellschaft</source><volume>36</volume>:<fpage>35</fpage>-<lpage>39</lpage>.</mixed-citation></ref><ref id="B50"><mixed-citation xmlns:xlink="http://www.w3.org/1999/xlink" xlink:type="simple"><person-group><name name-style="western"><surname>Loosjes</surname><given-names>F</given-names></name><name name-style="western"><surname>Loosjes-van Bemmel</surname><given-names>ACW</given-names></name></person-group> (<year>1984</year>)<article-title> On a collection of Peruvian Neniinae (Mollusca: Gastropoda: Clausiliidae), with a check-list and a provisional key to all the Peruvian species known.</article-title><source>Zoologische Verhandelingen Leiden</source><volume>212</volume>:<fpage>1</fpage>-<lpage>38</lpage>.</mixed-citation></ref><ref id="B45"><mixed-citation xmlns:xlink="http://www.w3.org/1999/xlink" xlink:type="simple"><person-group><name name-style="western"><surname>Haas</surname><given-names>F</given-names></name></person-group> (<year>1955</year>)<article-title> On some small collections of inland shells from South America.</article-title><source>Fieldiana, Zoology</source><volume>34</volume>:<fpage>361</fpage>-<lpage>387</lpage>.</mixed-citation></ref></ref-list></tp:taxon-treatment>
