# Supplementary material for: Annotated type catalogue of the Orthalicoidea (Mollusca, Gastropoda) in the Royal Belgian Institute of Sciences, Brussels, with descriptions of two new species
Source: Zookeys. 2011 May 31;(101):1–50. doi: 10.3897/zookeys.101.1133 (PMC3118702; doi:10.3897/zookeys.101.1133)
Supplement: XML Treatment for Thaumastus alausiensis [file zookeys.101.1133-treatment2.xml]

<!DOCTYPE tp:taxon-treatment
  PUBLIC "-//TaxonX//DTD Taxonomic Treatment Publishing DTD v0 20100105//EN" "tax-treatment-NSO.dtd">
<tp:taxon-treatment xmlns:tp="http://www.plazi.org/taxpub"><tp:treatment-meta><mixed-citation publication-type="journal"><person-group><name><surname>Breure</surname><given-names>Abraham S.H.</given-names></name></person-group><article-title>Annotated type catalogue of the Orthalicoidea (Mollusca, Gastropoda) in the Royal Belgian Institute of Sciences, Brussels, with descriptions of two new species</article-title><source>Zookeys</source><day>31</day><month>5</month><year>2011</year><volume>2011</volume><issue>101</issue><fpage>1</fpage><lpage>50</lpage><pub-id pub-id-type="doi">10.3897/zookeys.101.1133</pub-id></mixed-citation></tp:treatment-meta><tp:nomenclature><tp:taxon-name>
                        <tp:taxon-name-part taxon-name-part-type="genus">Thaumastus</tp:taxon-name-part>
                        <tp:taxon-name-part taxon-name-part-type="species">alausiensis</tp:taxon-name-part>
                    <object-id xmlns:xlink="http://www.w3.org/1999/xlink" xlink:type="simple">http://species-id.net/wiki/Thaumastus_alausiensis</object-id>
                    </tp:taxon-name><tp:taxon-authority>Cousin, 1887</tp:taxon-authority><xref ref-type="fig" rid="F10">Figs 10A–B, 10i</xref><tp:nomenclature-citation-list><tp:nomenclature-citation><tp:taxon-name>Thaumastus alausiensis</tp:taxon-name><comment><xref ref-type="bibr" rid="B27">Cousin 1887</xref>: 228, pl. 4 fig. 13.</comment></tp:nomenclature-citation><tp:nomenclature-citation><tp:taxon-name>Peronaeus (Lissoacme) alausiensis</tp:taxon-name><comment> (Cousin); <xref ref-type="bibr" rid="B15">Breure 1975b</xref>: 1141, pl. 6 fig. 4 (lectotype 	designation).</comment></tp:nomenclature-citation><tp:nomenclature-citation><tp:taxon-name>Bostryx alausiensis</tp:taxon-name><comment> (Cousin); <xref ref-type="bibr" rid="B19">Breure 2008</xref>: 244, figs 1–5.</comment></tp:nomenclature-citation></tp:nomenclature-citation-list></tp:nomenclature><tp:treatment-sec sec-type="Type locality"><title>Type locality.</title><p>[Ecuador] “sur le versant du mont Hacu, entre Achapallas et la rivière Sula, sur le territoire Alausi, province de Chimborazo”.</p></tp:treatment-sec><tp:treatment-sec sec-type="Label"><title>Label.</title><p>“Racu, descente de Achupalla / au Rio Sula”, in Cousin’s handwriting.</p></tp:treatment-sec><tp:treatment-sec sec-type="Dimensions"><title>Dimensions.</title><p>“long. 25 mm; diam. 9 à 10 mm”; figured specimen H 25.2, D 11.0, W 8.2.<!--PageBreak--></p></tp:treatment-sec><tp:treatment-sec sec-type="Type material"><title>Type material.</title><p>RBINS/MT2333, paralectotype; MT2334, 12 paralectotypes (partly juvenile), Cousin leg. (Dautzenberg coll.).</p></tp:treatment-sec><tp:treatment-sec sec-type="Remarks"><title>Remarks.</title><p>The material which Breure (1975) used to select a lectotype, came from the Jousseaume collection and originated from Cousin. However, the locality was imprecise (“Équateur” [Ecuador]). At that time, no other material from Cousin was known. In RBINS, material originating from Cousin and exactly corresponding to the type locality has been found. Therefore it may now be questioned if the Jousseaume material was validly regarded as the prime type material. However, in the inventory of Cousin’s collection, a total of 30 specimens is mentioned and it cannot be excluded that Jousseaume’s material originated from the Cousin collection.</p></tp:treatment-sec><tp:treatment-sec sec-type="Current systematic position"><title>Current systematic position.</title><p><tp:taxon-name>Bulimulidae</tp:taxon-name>, <italic><tp:taxon-name>Bostryx alausiensis</tp:taxon-name></italic> (Cousin, 1887).</p></tp:treatment-sec><tp:treatment-sec><!--Section generated to contain objects referenced in tp:taxon-treatment.--><fig id="F10" position="float" orientation="portrait"><label>Figure 10.</label><caption><p><italic><tp:taxon-name>Bostryx</tp:taxon-name></italic> species. <bold>A–B, i</bold> <italic><tp:taxon-name>Bostryx alausiensis</tp:taxon-name></italic> (Cousin, 1887), paralectotype RBINS/MT2333  (H=25.2). <bold>C–D, ii</bold> <italic><tp:taxon-name>Bostryx juana</tp:taxon-name></italic> (Cousin, 1887), paralectotype RBINS/MT2357 (H= 19.1). <bold>E, iii</bold> <italic><tp:taxon-name>Bostryx chacoensis</tp:taxon-name></italic> (Preston, 1907), syntype RBINS/MT2343 (H=30.1) <bold>F–G, iv</bold> <italic><tp:taxon-name>Bostryx borellii</tp:taxon-name></italic> (Ancey, 1897), syntype RBINS/MT/xx (H=28.8). <bold>H, v</bold> <italic><tp:taxon-name>Bostryx carandaitiensis</tp:taxon-name></italic> (Preston, 1907), syntype RBINS/MT2341 (H=32.1).</p></caption></fig></tp:treatment-sec><ref-list><ref id="B27"><mixed-citation xmlns:xlink="http://www.w3.org/1999/xlink" xlink:type="simple"><person-group><name name-style="western"><surname>Cousin</surname><given-names>A</given-names></name></person-group> (<year>1887</year>)<article-title> Faune malacologique de la république de l’Équateur.</article-title><source>Bulletin de la Société Zoologique de France</source><volume>12</volume>:<fpage>187</fpage>-<lpage>287</lpage>.</mixed-citation></ref><ref id="B15"><mixed-citation xmlns:xlink="http://www.w3.org/1999/xlink" xlink:type="simple"><person-group><name name-style="western"><surname>Breure</surname><given-names>ASH</given-names></name></person-group> (<year>1975b</year>)<article-title> Types of Bulimulidae (Mollusca, Gastropoda) in the Muséum national d’Histoire naturelle, Paris.</article-title><source>Bulletin du Muséum national d’Histoire naturelle Paris (3) 331, Zoologie</source><volume>233</volume>:<fpage>1137</fpage>-<lpage>1187</lpage>.</mixed-citation></ref><ref id="B19"><mixed-citation xmlns:xlink="http://www.w3.org/1999/xlink" xlink:type="simple"><person-group><name name-style="western"><surname>Breure</surname><given-names>ASH</given-names></name></person-group> (<year>2008</year>)<article-title> Mysterious or confusing: enigmatic species in the Orthalicidae (Gastropoda, Pulmonata).</article-title><source>Basteria</source><volume>72</volume>:<fpage>241</fpage>-<lpage>252</lpage>.</mixed-citation></ref></ref-list></tp:taxon-treatment>
