# Supplementary material for: Annotated type catalogue of the Orthalicoidea (Mollusca, Gastropoda) in the Royal Belgian Institute of Sciences, Brussels, with descriptions of two new species
Source: Zookeys. 2011 May 31;(101):1–50. doi: 10.3897/zookeys.101.1133 (PMC3118702; doi:10.3897/zookeys.101.1133)
Supplement: XML Treatment for Bulimulus (Naesiotus) albemarlensis [file zookeys.101.1133-treatment3.xml]

<!DOCTYPE tp:taxon-treatment
  PUBLIC "-//TaxonX//DTD Taxonomic Treatment Publishing DTD v0 20100105//EN" "tax-treatment-NSO.dtd">
<tp:taxon-treatment xmlns:tp="http://www.plazi.org/taxpub"><tp:treatment-meta><mixed-citation publication-type="journal"><person-group><name><surname>Breure</surname><given-names>Abraham S.H.</given-names></name></person-group><article-title>Annotated type catalogue of the Orthalicoidea (Mollusca, Gastropoda) in the Royal Belgian Institute of Sciences, Brussels, with descriptions of two new species</article-title><source>Zookeys</source><day>31</day><month>5</month><year>2011</year><volume>2011</volume><issue>101</issue><fpage>1</fpage><lpage>50</lpage><pub-id pub-id-type="doi">10.3897/zookeys.101.1133</pub-id></mixed-citation></tp:treatment-meta><tp:nomenclature><tp:taxon-name>
                        <tp:taxon-name-part taxon-name-part-type="genus">Bulimulus</tp:taxon-name-part>
                        <tp:taxon-name-part taxon-name-part-type="subgenus"> (Naesiotus) </tp:taxon-name-part>
                        <tp:taxon-name-part taxon-name-part-type="species">albemarlensis</tp:taxon-name-part>
                    <object-id xmlns:xlink="http://www.w3.org/1999/xlink" xlink:type="simple">http://species-id.net/wiki/Bulimulus_(Naesiotus)_albemarlensis</object-id>
                    </tp:taxon-name><tp:taxon-authority>Dall, 1917</tp:taxon-authority><tp:nomenclature-citation-list><tp:nomenclature-citation><tp:taxon-name>Bulimulus (Naesiotus) albemarlensis</tp:taxon-name><comment><xref ref-type="bibr" rid="B29">Dall 1917</xref>: 377; <xref ref-type="bibr" rid="B30">Dall and Ochsner 1928</xref>: 167, pl. 8 figs 7–8; <xref ref-type="bibr" rid="B11">Boss et al. 1968</xref>: 17.</comment></tp:nomenclature-citation><!--PageBreak--><tp:nomenclature-citation><tp:taxon-name>Naesiotus albemarlensis</tp:taxon-name><comment> (Dall); <xref ref-type="bibr" rid="B18">Breure 1979</xref>: 67; <xref ref-type="bibr" rid="B48">Köhler 2007</xref>: 136, fig. 45.</comment></tp:nomenclature-citation></tp:nomenclature-citation-list></tp:nomenclature><tp:treatment-sec sec-type="Type locality"><title>Type locality.</title><p>[Ecuador, Galápagos, Isla Isabela] “near [Puerto] Villamil at 2300 to 3300 feet elevation”.</p></tp:treatment-sec><tp:treatment-sec sec-type="Label"><title>Label.</title><p>“Near Villamil / Albemarle Isl., Galapagos” on label of Stanford University.</p></tp:treatment-sec><tp:treatment-sec sec-type="Dimensions"><title>Dimensions.</title><p>“Length of shell 15, (...) diameter 9 mm”; largest specimen H 13.6, D 9.0, W 5.6.<!--PageBreak--><!--PageBreak--><!--PageBreak--></p></tp:treatment-sec><tp:treatment-sec sec-type="Type material"><title>Type material.</title><p>RBINS/MT1911, two paratypes, Ochsner leg.</p></tp:treatment-sec><tp:treatment-sec sec-type="Remarks"><title>Remarks.</title><p>The material was donated by H.G. Schenk. For data on the role of Schenck and the relationship between Stanford University and RBINS, see <xref ref-type="bibr" rid="B47">Keen (1980)</xref>.</p></tp:treatment-sec><tp:treatment-sec sec-type="Current systematic position"><title>Current systematic position.</title><p><tp:taxon-name>Bulimulidae</tp:taxon-name>, <italic><tp:taxon-name>Naesiotus albemarlensis</tp:taxon-name></italic> (Dall, 1917).</p></tp:treatment-sec><ref-list><ref id="B29"><mixed-citation xmlns:xlink="http://www.w3.org/1999/xlink" xlink:type="simple"><person-group><name name-style="western"><surname>Dall</surname><given-names>WH</given-names></name></person-group> (<year>1917</year>)<article-title> Expedition of the California Academy of Sciences to the Galapagos Islands, 1905–1906. XI. Preliminary descriptions of new species of Pulmonata of the Galapagos Islands.</article-title><source>Proceedings of the California Academy of Sciences (4)</source><volume>2</volume>:<fpage>375</fpage>-<lpage>382</lpage>.</mixed-citation></ref><ref id="B30"><mixed-citation xmlns:xlink="http://www.w3.org/1999/xlink" xlink:type="simple"><person-group><name name-style="western"><surname>Dall</surname><given-names>WH</given-names></name><name name-style="western"><surname>Ochsner</surname><given-names>WH</given-names></name></person-group> (<year>1928</year>)<article-title> Landshells of the Galapagos Islands.</article-title><source>Proceedings of the California Academy of Sciences (4)</source><volume>17</volume>:<fpage>141</fpage>-<lpage>185</lpage>.</mixed-citation></ref><ref id="B11"><mixed-citation xmlns:xlink="http://www.w3.org/1999/xlink" xlink:type="simple"><person-group><name name-style="western"><surname>Boss</surname><given-names>KJ</given-names></name><name name-style="western"><surname>Rosewater</surname><given-names>J</given-names></name><name name-style="western"><surname>Ruhoff</surname><given-names>FA</given-names></name></person-group> (<year>1968</year>)<article-title> The zoological taxa of William Healy Dall.</article-title><source>Bulletin of the United States National Museum</source><volume>287</volume>:<fpage>1</fpage>-<lpage>427</lpage>.</mixed-citation></ref><ref id="B18"><mixed-citation xmlns:xlink="http://www.w3.org/1999/xlink" xlink:type="simple"><person-group><name name-style="western"><surname>Breure</surname><given-names>ASH</given-names></name></person-group> (<year>1979</year>)<article-title> Systematics, phylogeny and zoogeography of Bulimulinae (Mollusca).</article-title><source>Zoologische Verhandelingen Leiden</source><volume>168</volume>:<fpage>1</fpage>-<lpage>215</lpage>.</mixed-citation></ref><ref id="B48"><mixed-citation xmlns:xlink="http://www.w3.org/1999/xlink" xlink:type="simple"><person-group><name name-style="western"><surname>Köhler</surname><given-names>F</given-names></name></person-group> (<year>2007</year>)<article-title> Annotated type catalogue of the Bulimulidae (Pulmonata, Orthalicoidea, Bu- limulidae) in the Museum für Naturkunde Berlin.</article-title><source>Mitteilungen Museum für Naturkunde Berlin, Zoologische Reihe</source><volume>83</volume>:<fpage>125</fpage>-<lpage>159</lpage>.</mixed-citation></ref><ref id="B47"><mixed-citation xmlns:xlink="http://www.w3.org/1999/xlink" xlink:type="simple"><person-group><name name-style="western"><surname>Keen</surname><given-names>AM</given-names></name></person-group> (<year>1980</year>)<article-title> Memorial to Hubert Gregory Schenck 1897–1960.</article-title><source>Geological Society of America Memorials</source><volume>10</volume>:<fpage>1</fpage>-<lpage>5</lpage>.</mixed-citation></ref></ref-list></tp:taxon-treatment>
