# Supplementary material for: Annotated type catalogue of the Orthalicoidea (Mollusca, Gastropoda) in the Royal Belgian Institute of Sciences, Brussels, with descriptions of two new species
Source: Zookeys. 2011 May 31;(101):1–50. doi: 10.3897/zookeys.101.1133 (PMC3118702; doi:10.3897/zookeys.101.1133)
Supplement: XML Treatment for Placostylus (caledonicus) auriculata [file zookeys.101.1133-treatment7.xml]

<!DOCTYPE tp:taxon-treatment
  PUBLIC "-//TaxonX//DTD Taxonomic Treatment Publishing DTD v0 20100105//EN" "tax-treatment-NSO.dtd">
<tp:taxon-treatment xmlns:tp="http://www.plazi.org/taxpub"><tp:treatment-meta><mixed-citation publication-type="journal"><person-group><name><surname>Breure</surname><given-names>Abraham S.H.</given-names></name></person-group><article-title>Annotated type catalogue of the Orthalicoidea (Mollusca, Gastropoda) in the Royal Belgian Institute of Sciences, Brussels, with descriptions of two new species</article-title><source>Zookeys</source><day>31</day><month>5</month><year>2011</year><volume>2011</volume><issue>101</issue><fpage>1</fpage><lpage>50</lpage><pub-id pub-id-type="doi">10.3897/zookeys.101.1133</pub-id></mixed-citation></tp:treatment-meta><tp:nomenclature><tp:taxon-name>
                        <tp:taxon-name-part taxon-name-part-type="genus">Placostylus</tp:taxon-name-part>
                        <tp:taxon-name-part taxon-name-part-type="species"> (caledonicus) </tp:taxon-name-part>
                        <tp:taxon-name-part taxon-name-part-type="subspecies">auriculata</tp:taxon-name-part>
                    <object-id xmlns:xlink="http://www.w3.org/1999/xlink" xlink:type="simple">http://species-id.net/wiki/Placostylus_caledonicus_auriculata</object-id>
                    </tp:taxon-name><tp:taxon-authority>Dautzenberg and Bouge in Dautzenberg, 1923</tp:taxon-authority><xref ref-type="fig" rid="F9">Figs 9B, 9ii</xref><tp:nomenclature-citation-list><tp:nomenclature-citation><tp:taxon-name>Placostylus caledonicus</tp:taxon-name><comment> var. <italic>auriculata</italic> Dautzenberg and Bouge in <xref ref-type="bibr" rid="B36">Dautzenberg 1923</xref>: 148; <xref ref-type="bibr" rid="B55">Neubert et al. 2009</xref>: 104.</comment></tp:nomenclature-citation></tp:nomenclature-citation-list></tp:nomenclature><tp:treatment-sec sec-type="Type locality"><title>Type locality.</title><p>[New Caledonia] “Forêt du Mt. Ignambi, au dessus d’Oubatche 500 m. altit.”.</p></tp:treatment-sec><tp:treatment-sec sec-type="Label"><title>Label.</title><p>“N. Cal.” in Dautzenberg’s handwriting.</p></tp:treatment-sec><tp:treatment-sec sec-type="Dimensions"><title>Dimensions.</title><p>Not given. Figured specimen H 81.7, D 42.0, W 5.7.</p></tp:treatment-sec><tp:treatment-sec sec-type="Type material"><title>Type material.</title><p>RBINS/MT2339. One possible syntype (Dautzenberg coll.).</p></tp:treatment-sec><tp:treatment-sec sec-type="Remarks"><title>Remarks.</title><p>The specimen has a label glued onto the dorsal side “Bulimus / P[seu?]do-Caledonicus”. <xref ref-type="bibr" rid="B36">Dautzenberg (1923)</xref> explicitly stated there were two lots each with one specimen of this variety. This lot possibly may be attributed to one of these, although no specific locality is present with the specimen. Another lot, consisting of three specimens, is not considered type material. This variety has been synonymized with the nominate taxon by <xref ref-type="bibr" rid="B55">Neubert et al. (2009)</xref>.</p></tp:treatment-sec><tp:treatment-sec sec-type="Current systematic position"><title>Current systematic position.</title><p><tp:taxon-name>Bothriembryontidae</tp:taxon-name>, <italic><tp:taxon-name>Placostylus caledonicus</tp:taxon-name></italic> (Petit, 1845).</p></tp:treatment-sec><tp:treatment-sec><!--Section generated to contain objects referenced in tp:taxon-treatment.--><fig id="F9" position="float" orientation="portrait"><label>Figure 9.</label><caption><p><bold>A–B</bold> <italic><tp:taxon-name>Placostylus</tp:taxon-name></italic>  <bold>A, i</bold> lectotype of <italic><tp:taxon-name>Placostylus elata</tp:taxon-name></italic> Dautzenberg, 1923 RBINS/MT702  (H=86.3) <bold>B, ii</bold> <italic><tp:taxon-name>Placostylus auriculata</tp:taxon-name></italic> Dautzenberg, 1923 RBINS/MT2339 (H=81.7).</p></caption><graphic xmlns:xlink="http://www.w3.org/1999/xlink" xlink:href="ZooKeys-101-001-g009.jpg" position="float" orientation="portrait" xlink:type="simple"/></fig></tp:treatment-sec><ref-list><ref id="B36"><mixed-citation xmlns:xlink="http://www.w3.org/1999/xlink" xlink:type="simple"><person-group><name name-style="western"><surname>Dautzenberg</surname><given-names>P</given-names></name></person-group> (<year>1923</year>)<article-title> Mollusques terrestres de la Nouvelle-Calédonie et des îles Loyalty.</article-title><source>In: Sarasin F, Roux J, Nova Caledonia, Zoologie</source><volume>3</volume>:<fpage>135</fpage>-<lpage>156</lpage>.</mixed-citation></ref><ref id="B55"><mixed-citation xmlns:xlink="http://www.w3.org/1999/xlink" xlink:type="simple"><person-group><name name-style="western"><surname>Neubert</surname><given-names>E</given-names></name><name name-style="western"><surname>Cherel-Mora</surname><given-names>C</given-names></name><name name-style="western"><surname>Bouchet</surname><given-names>P</given-names></name></person-group> (<year>2009</year>)<source> Polytypy, clines, and fragmentation: The bulimes of New Caledonia revisited (Pulmonata, Orthalicoidea, Placostylidae). In: Grandcolas P (Ed) Zoologia Neocaledonica 7. Biodiversity studies in New Caledonia. Mémoires du Muséum national d’Histoire naturelle198: 37–131.</source></mixed-citation></ref></ref-list></tp:taxon-treatment>
