# Supplementary material for: Annotated type catalogue of the Orthalicoidea (Mollusca, Gastropoda) in the Royal Belgian Institute of Sciences, Brussels, with descriptions of two new species
Source: Zookeys. 2011 May 31;(101):1–50. doi: 10.3897/zookeys.101.1133 (PMC3118702; doi:10.3897/zookeys.101.1133)
Supplement: XML Treatment for Bulimulus blanfordianus [file zookeys.101.1133-treatment10.xml]

<!DOCTYPE tp:taxon-treatment
  PUBLIC "-//TaxonX//DTD Taxonomic Treatment Publishing DTD v0 20100105//EN" "tax-treatment-NSO.dtd">
<tp:taxon-treatment xmlns:tp="http://www.plazi.org/taxpub"><tp:treatment-meta><mixed-citation publication-type="journal"><person-group><name><surname>Breure</surname><given-names>Abraham S.H.</given-names></name></person-group><article-title>Annotated type catalogue of the Orthalicoidea (Mollusca, Gastropoda) in the Royal Belgian Institute of Sciences, Brussels, with descriptions of two new species</article-title><source>Zookeys</source><day>31</day><month>5</month><year>2011</year><volume>2011</volume><issue>101</issue><fpage>1</fpage><lpage>50</lpage><pub-id pub-id-type="doi">10.3897/zookeys.101.1133</pub-id></mixed-citation></tp:treatment-meta><tp:nomenclature><tp:taxon-name>
                        <tp:taxon-name-part taxon-name-part-type="genus">Bulimulus</tp:taxon-name-part>
                        <tp:taxon-name-part taxon-name-part-type="species">blanfordianus</tp:taxon-name-part>
                    <object-id xmlns:xlink="http://www.w3.org/1999/xlink" xlink:type="simple">http://species-id.net/wiki/Bulimulus_blanfordianus</object-id>
                    </tp:taxon-name><tp:taxon-authority>Ancey, 1903</tp:taxon-authority><xref ref-type="fig" rid="F4">Figs 4C–D, 4ii</xref><tp:nomenclature-citation-list><tp:nomenclature-citation><tp:taxon-name>Bulimulus blanfordianus</tp:taxon-name><comment><xref ref-type="bibr" rid="B7">Ancey 1903</xref>: 90; <xref ref-type="bibr" rid="B68">Wood and Gallichan 2008</xref>: 29.</comment></tp:nomenclature-citation></tp:nomenclature-citation-list></tp:nomenclature><tp:treatment-sec sec-type="Type locality"><title>Type locality.</title><p>“Iquico, Bolivia, 3500 m. above the sea (<italic>fide</italic> Fulton)”; see remarks.</p></tp:treatment-sec><tp:treatment-sec sec-type="Label"><title>Label.</title><p>“Iquico / Bolivia / 3500 mtr.”, in Fulton’s handwriting. Taxon label in Dautzenberg’s handwriting.</p></tp:treatment-sec><tp:treatment-sec sec-type="Dimensions"><title>Dimensions.</title><p>“Long. 55, lat. 25 1/2 mill.”; figured specimen H 52.5, D 25.1, W 6.1.</p></tp:treatment-sec><tp:treatment-sec sec-type="Type material"><title>Type material.</title><p>RBINS/MT1865, lectotype (<bold>design. n.</bold>), ex Géret ex Ancey (Dautzenberg coll.).</p></tp:treatment-sec><tp:treatment-sec sec-type="Remarks"><title>Remarks.</title><p>Ancey did not state on how many specimens his description was based. Despite the fact that the specimen is slightly smaller than published by Ancey, there is enough evidence to consider this shell as from the original type series. It is now designated lectotype.</p><p>The type locality probably refers to Dept. La Paz, Ikiko [<named-content xmlns:xlink="http://www.w3.org/1999/xlink" content-type="dwc:verbatimCoordinates" xlink:type="simple">16°34'S, 67°44'W</named-content>], where elevations around 3500 m are found.</p></tp:treatment-sec><tp:treatment-sec sec-type="Current systematic position"><title>Current systematic position.</title><p><tp:taxon-name>Megaspiridae</tp:taxon-name>, <italic><tp:taxon-name>Thaumastus (Thaumastus) blanfordianus</tp:taxon-name></italic> (Ancey, 1903).<!--PageBreak--></p></tp:treatment-sec><tp:treatment-sec><!--Section generated to contain objects referenced in tp:taxon-treatment.--><fig id="F4" position="float" orientation="portrait"><label>Figure 4.</label><caption><p><bold>A–B, i</bold> <italic><tp:taxon-name>Thaumastus (Thaumastus) melanocheilus</tp:taxon-name></italic> (Nyst, 1845), lectotype RBINS/MT2361 (H=78.5). <bold>C–D, ii</bold> <italic><tp:taxon-name>Thaumastus (Thaumastus) blanfordianus</tp:taxon-name></italic> (Ancey, 1903), lectotype RBINS/MT1865 (H=52.5).</p></caption><graphic xmlns:xlink="http://www.w3.org/1999/xlink" xlink:href="ZooKeys-101-001-g004.jpg" position="float" orientation="portrait" xlink:type="simple"/></fig></tp:treatment-sec><ref-list><ref id="B7"><mixed-citation xmlns:xlink="http://www.w3.org/1999/xlink" xlink:type="simple"><person-group><name name-style="western"><surname>Ancey</surname><given-names>CF</given-names></name></person-group> (<year>1903</year>)<source> New land snails from South America. The Nautilus 17: 82–83, 89–90.</source><!--PageBreak--></mixed-citation></ref><ref id="B68"><mixed-citation xmlns:xlink="http://www.w3.org/1999/xlink" xlink:type="simple"><person-group><name name-style="western"><surname>Wood</surname><given-names>H</given-names></name><name name-style="western"><surname>Gallichan</surname><given-names>J</given-names></name></person-group> (<year>2008</year>)<source> The new molluscan names of César-Marie-Félix Ancey including illustrated type material from the National Museum of Wales. Studies in Biodiversity and Systematics of Terrestrial Organisms from the National Museum of Wales, Biotir Reports 3: i–vi, 1–162.</source></mixed-citation></ref></ref-list></tp:taxon-treatment>
