# Supplementary material for: Annotated type catalogue of the Orthalicoidea (Mollusca, Gastropoda) in the Royal Belgian Institute of Sciences, Brussels, with descriptions of two new species
Source: Zookeys. 2011 May 31;(101):1–50. doi: 10.3897/zookeys.101.1133 (PMC3118702; doi:10.3897/zookeys.101.1133)
Supplement: XML Treatment for Bulimulus borellii [file zookeys.101.1133-treatment12.xml]

<!DOCTYPE tp:taxon-treatment
  PUBLIC "-//TaxonX//DTD Taxonomic Treatment Publishing DTD v0 20100105//EN" "tax-treatment-NSO.dtd">
<tp:taxon-treatment xmlns:tp="http://www.plazi.org/taxpub"><tp:treatment-meta><mixed-citation publication-type="journal"><person-group><name><surname>Breure</surname><given-names>Abraham S.H.</given-names></name></person-group><article-title>Annotated type catalogue of the Orthalicoidea (Mollusca, Gastropoda) in the Royal Belgian Institute of Sciences, Brussels, with descriptions of two new species</article-title><source>Zookeys</source><day>31</day><month>5</month><year>2011</year><volume>2011</volume><issue>101</issue><fpage>1</fpage><lpage>50</lpage><pub-id pub-id-type="doi">10.3897/zookeys.101.1133</pub-id></mixed-citation></tp:treatment-meta><tp:nomenclature><tp:taxon-name>
                        <tp:taxon-name-part taxon-name-part-type="genus">Bulimulus</tp:taxon-name-part>
                        <tp:taxon-name-part taxon-name-part-type="species">borellii</tp:taxon-name-part>
                    <object-id xmlns:xlink="http://www.w3.org/1999/xlink" xlink:type="simple">http://species-id.net/wiki/Bulimulus_borellii</object-id>
                    </tp:taxon-name><tp:taxon-authority>Ancey, 1897</tp:taxon-authority><xref ref-type="fig" rid="F10">Figs 10F–G, 10iv</xref><tp:nomenclature-citation-list><tp:nomenclature-citation><tp:taxon-name>Bulimulus borellii</tp:taxon-name><comment><xref ref-type="bibr" rid="B4">Ancey 1897</xref>: 13; <xref ref-type="bibr" rid="B68">Wood and Gallichan 2008</xref>: 30.</comment></tp:nomenclature-citation></tp:nomenclature-citation-list></tp:nomenclature><tp:treatment-sec sec-type="Type locality"><title>Type locality.</title><p>[Bolivia, Dept. Tarija] “Mission de San Francisco, sur le haut-Pilcomayo en Bolivie”.</p></tp:treatment-sec><tp:treatment-sec sec-type="Label"><title>Label.</title><p>“Mission / de San Francisco / Haut-Pilcomayo, Bolivie”, in Ancey’s handwriting.</p></tp:treatment-sec><tp:treatment-sec sec-type="Dimensions"><title>Dimensions.</title><p>[Measurements of three specimens given] “a) Long 34, lat. 11 mill.—b) Long 31, lat. 9 mill.—c) Long. 32, lat. 10 1/2 mill.”; largest figured specimen H 28.8, D 10.3, W 8.8.<!--PageBreak--></p></tp:treatment-sec><tp:treatment-sec sec-type="Type material"><title>Type material.</title><p>RBINS/MT2340, two syntypes, ex Géret ex Ancey, Borelli leg. (Dautzenberg coll.).</p></tp:treatment-sec><tp:treatment-sec sec-type="Remarks"><title>Remarks.</title><p>The specimens are smaller than the measurements given by Ancey, although they are from the type locality. This taxon was hitherto classified as <italic><tp:taxon-name>Drymaeus</tp:taxon-name></italic>. However, the sculpture of the protoconch shows very fine spiral lines and dispersed granules, more or less axially arranged. It thus belongs to <italic><tp:taxon-name>Bostryx</tp:taxon-name></italic> <italic>(s.l.)</italic>.</p></tp:treatment-sec><tp:treatment-sec sec-type="Current systematic position"><title>Current systematic position.</title><p><tp:taxon-name>Bulimulidae</tp:taxon-name>, <italic><tp:taxon-name>Bostryx borellii</tp:taxon-name></italic> (Ancey, 1897) (<bold>comb. n.</bold>).</p></tp:treatment-sec><tp:treatment-sec><!--Section generated to contain objects referenced in tp:taxon-treatment.--><fig id="F10" position="float" orientation="portrait"><label>Figure 10.</label><caption><p><italic><tp:taxon-name>Bostryx</tp:taxon-name></italic> species. <bold>A–B, i</bold> <italic><tp:taxon-name>Bostryx alausiensis</tp:taxon-name></italic> (Cousin, 1887), paralectotype RBINS/MT2333  (H=25.2). <bold>C–D, ii</bold> <italic><tp:taxon-name>Bostryx juana</tp:taxon-name></italic> (Cousin, 1887), paralectotype RBINS/MT2357 (H= 19.1). <bold>E, iii</bold> <italic><tp:taxon-name>Bostryx chacoensis</tp:taxon-name></italic> (Preston, 1907), syntype RBINS/MT2343 (H=30.1) <bold>F–G, iv</bold> <italic><tp:taxon-name>Bostryx borellii</tp:taxon-name></italic> (Ancey, 1897), syntype RBINS/MT/xx (H=28.8). <bold>H, v</bold> <italic><tp:taxon-name>Bostryx carandaitiensis</tp:taxon-name></italic> (Preston, 1907), syntype RBINS/MT2341 (H=32.1).</p></caption></fig></tp:treatment-sec><ref-list><ref id="B4"><mixed-citation xmlns:xlink="http://www.w3.org/1999/xlink" xlink:type="simple"><person-group><name name-style="western"><surname>Ancey</surname><given-names>CF</given-names></name></person-group> (<year>1897</year>)<article-title> Viaggio del Dott. Alfredo Borelli nel Chaco boliviano e nella Repubblica Argentina. XI. Resultats malacologiques accompagnées d’une notice sur les espèces précédemment recueillis par ce voyageur.</article-title><source>Bolletino dei Musei di Zoologia ed Anatomia comparata della Reale Università di Torino</source><volume>12</volume> (<issue>309</issue>):<fpage>1</fpage>-<lpage>22</lpage>.</mixed-citation></ref><ref id="B68"><mixed-citation xmlns:xlink="http://www.w3.org/1999/xlink" xlink:type="simple"><person-group><name name-style="western"><surname>Wood</surname><given-names>H</given-names></name><name name-style="western"><surname>Gallichan</surname><given-names>J</given-names></name></person-group> (<year>2008</year>)<source> The new molluscan names of César-Marie-Félix Ancey including illustrated type material from the National Museum of Wales. Studies in Biodiversity and Systematics of Terrestrial Organisms from the National Museum of Wales, Biotir Reports 3: i–vi, 1–162.</source></mixed-citation></ref></ref-list></tp:taxon-treatment>
