# Supplementary material for: Annotated type catalogue of the Orthalicoidea (Mollusca, Gastropoda) in the Royal Belgian Institute of Sciences, Brussels, with descriptions of two new species
Source: Zookeys. 2011 May 31;(101):1–50. doi: 10.3897/zookeys.101.1133 (PMC3118702; doi:10.3897/zookeys.101.1133)
Supplement: XML Treatment for Bulimulus (Drymaeus) carandaitiensis [file zookeys.101.1133-treatment13.xml]

<!DOCTYPE tp:taxon-treatment
  PUBLIC "-//TaxonX//DTD Taxonomic Treatment Publishing DTD v0 20100105//EN" "tax-treatment-NSO.dtd">
<tp:taxon-treatment xmlns:tp="http://www.plazi.org/taxpub"><tp:treatment-meta><mixed-citation publication-type="journal"><person-group><name><surname>Breure</surname><given-names>Abraham S.H.</given-names></name></person-group><article-title>Annotated type catalogue of the Orthalicoidea (Mollusca, Gastropoda) in the Royal Belgian Institute of Sciences, Brussels, with descriptions of two new species</article-title><source>Zookeys</source><day>31</day><month>5</month><year>2011</year><volume>2011</volume><issue>101</issue><fpage>1</fpage><lpage>50</lpage><pub-id pub-id-type="doi">10.3897/zookeys.101.1133</pub-id></mixed-citation></tp:treatment-meta><tp:nomenclature><tp:taxon-name>
                        <tp:taxon-name-part taxon-name-part-type="genus">Bulimulus</tp:taxon-name-part>
                        <tp:taxon-name-part taxon-name-part-type="subgenus"> (Drymaeus) </tp:taxon-name-part>
                        <tp:taxon-name-part taxon-name-part-type="species">carandaitiensis</tp:taxon-name-part>
                    <object-id xmlns:xlink="http://www.w3.org/1999/xlink" xlink:type="simple">http://species-id.net/wiki/Bulimulus_(Drymaeus)_carandaitiensis</object-id>
                    </tp:taxon-name><tp:taxon-authority>Preston, 1907</tp:taxon-authority><xref ref-type="fig" rid="F10">Figs 10H, 10v</xref><tp:nomenclature-citation-list><tp:nomenclature-citation><tp:taxon-name>Bulimulus (Drymaeus) carandaitiensis</tp:taxon-name><comment><xref ref-type="bibr" rid="B62">Preston 1907</xref>: 491, fig. 4.</comment></tp:nomenclature-citation><tp:nomenclature-citation><tp:taxon-name>Drymaeus (Drymaeus) carandaitiensis</tp:taxon-name><comment> (Preston); <xref ref-type="bibr" rid="B48">Köhler 2007</xref>: 143, fig. 83.</comment></tp:nomenclature-citation></tp:nomenclature-citation-list></tp:nomenclature><tp:treatment-sec sec-type="Type locality"><title>Type locality.</title><p>[Bolivia, Dept. Chuquisaca] “Carandaiti, province of Cordillera, Bolivia, 1000 metres”.</p></tp:treatment-sec><tp:treatment-sec sec-type="Label"><title>Label.</title><p>“Carandaiti / Prov. of Cordillera 1000 metres / Bolivia (co-type)”, in Preston’s handwriting.</p></tp:treatment-sec><tp:treatment-sec sec-type="Dimensions"><title>Dimensions.</title><p>“Alt. 35, diam. maj. 14 mill.”; figured specimen H 32.1, D 12.9, W 9.3.</p></tp:treatment-sec><tp:treatment-sec sec-type="Type material"><title>Type material.</title><p>RBINS/MT2341, one syntype, ex Preston (Dautzenberg coll.).</p></tp:treatment-sec><tp:treatment-sec sec-type="Remarks"><title>Remarks.</title><p>This taxon was hitherto regarded a <italic><tp:taxon-name>Drymaeus</tp:taxon-name></italic> species, but the protoconch is smooth (not worn) in both specimens examined. It is here tentatively placed in <italic><tp:taxon-name>Bostryx</tp:taxon-name></italic>, despite the fact that the colour pattern of the specimen in RBINS is unlike the ones normally found in this genus.</p></tp:treatment-sec><tp:treatment-sec sec-type="Current systematic position"><title>Current systematic position.</title><p><tp:taxon-name>Bulimulidae</tp:taxon-name>, <italic><tp:taxon-name>Bostryx carandaitiensis</tp:taxon-name></italic> (Preston, 1907) (<bold>comb. n.</bold>).</p></tp:treatment-sec><tp:treatment-sec><!--Section generated to contain objects referenced in tp:taxon-treatment.--><fig id="F10" position="float" orientation="portrait"><label>Figure 10.</label><caption><p><italic><tp:taxon-name>Bostryx</tp:taxon-name></italic> species. <bold>A–B, i</bold> <italic><tp:taxon-name>Bostryx alausiensis</tp:taxon-name></italic> (Cousin, 1887), paralectotype RBINS/MT2333  (H=25.2). <bold>C–D, ii</bold> <italic><tp:taxon-name>Bostryx juana</tp:taxon-name></italic> (Cousin, 1887), paralectotype RBINS/MT2357 (H= 19.1). <bold>E, iii</bold> <italic><tp:taxon-name>Bostryx chacoensis</tp:taxon-name></italic> (Preston, 1907), syntype RBINS/MT2343 (H=30.1) <bold>F–G, iv</bold> <italic><tp:taxon-name>Bostryx borellii</tp:taxon-name></italic> (Ancey, 1897), syntype RBINS/MT/xx (H=28.8). <bold>H, v</bold> <italic><tp:taxon-name>Bostryx carandaitiensis</tp:taxon-name></italic> (Preston, 1907), syntype RBINS/MT2341 (H=32.1).</p></caption></fig></tp:treatment-sec><ref-list><ref id="B62"><mixed-citation xmlns:xlink="http://www.w3.org/1999/xlink" xlink:type="simple"><person-group><name name-style="western"><surname>Preston</surname><given-names>HB</given-names></name></person-group> (<year>1907</year>)<article-title> Descriptions of new species of land and freshwater shells from Central and South America.</article-title><source>Annals and Magazine of Natural History (7)</source><volume>20</volume>:<fpage>490</fpage>-<lpage>498</lpage>.</mixed-citation></ref><ref id="B48"><mixed-citation xmlns:xlink="http://www.w3.org/1999/xlink" xlink:type="simple"><person-group><name name-style="western"><surname>Köhler</surname><given-names>F</given-names></name></person-group> (<year>2007</year>)<article-title> Annotated type catalogue of the Bulimulidae (Pulmonata, Orthalicoidea, Bu- limulidae) in the Museum für Naturkunde Berlin.</article-title><source>Mitteilungen Museum für Naturkunde Berlin, Zoologische Reihe</source><volume>83</volume>:<fpage>125</fpage>-<lpage>159</lpage>.</mixed-citation></ref></ref-list></tp:taxon-treatment>
