# Supplementary material for: Annotated type catalogue of the Orthalicoidea (Mollusca, Gastropoda) in the Royal Belgian Institute of Sciences, Brussels, with descriptions of two new species
Source: Zookeys. 2011 May 31;(101):1–50. doi: 10.3897/zookeys.101.1133 (PMC3118702; doi:10.3897/zookeys.101.1133)
Supplement: XML Treatment for Bulimulus montivagus chacoensis [file zookeys.101.1133-treatment14.xml]

<!DOCTYPE tp:taxon-treatment
  PUBLIC "-//TaxonX//DTD Taxonomic Treatment Publishing DTD v0 20100105//EN" "tax-treatment-NSO.dtd">
<tp:taxon-treatment xmlns:tp="http://www.plazi.org/taxpub"><tp:treatment-meta><mixed-citation publication-type="journal"><person-group><name><surname>Breure</surname><given-names>Abraham S.H.</given-names></name></person-group><article-title>Annotated type catalogue of the Orthalicoidea (Mollusca, Gastropoda) in the Royal Belgian Institute of Sciences, Brussels, with descriptions of two new species</article-title><source>Zookeys</source><day>31</day><month>5</month><year>2011</year><volume>2011</volume><issue>101</issue><fpage>1</fpage><lpage>50</lpage><pub-id pub-id-type="doi">10.3897/zookeys.101.1133</pub-id></mixed-citation></tp:treatment-meta><tp:nomenclature><tp:taxon-name>
                        <tp:taxon-name-part taxon-name-part-type="genus">Bulimulus</tp:taxon-name-part>
                        <tp:taxon-name-part taxon-name-part-type="species">montivagus</tp:taxon-name-part>
                        <tp:taxon-name-part taxon-name-part-type="subspecies">chacoensis</tp:taxon-name-part>
                    <object-id xmlns:xlink="http://www.w3.org/1999/xlink" xlink:type="simple">http://species-id.net/wiki/Bulimulus_montivagus_chacoensis</object-id>
                    </tp:taxon-name><tp:taxon-authority>Ancey, 1897</tp:taxon-authority><xref ref-type="fig" rid="F14">Figs 14D–E, 14i</xref><tp:nomenclature-citation-list><tp:nomenclature-citation><tp:taxon-name>Bulimulus montivagus</tp:taxon-name><comment> var. <italic>chacoensis</italic><xref ref-type="bibr" rid="B4">Ancey 1897</xref>: 16; <xref ref-type="bibr" rid="B68">Wood and Gallichan 2008</xref>: 35.</comment></tp:nomenclature-citation></tp:nomenclature-citation-list></tp:nomenclature><tp:treatment-sec sec-type="Type locality"><title>Type locality.</title><p>[Bolivia, Dept. Tarija] “Caiza, Gran Chaco (Bolivie)”.</p></tp:treatment-sec><tp:treatment-sec sec-type="Label"><title>Label.</title><p>“Caiza, Chaco de Bolivie”, in Ancey’s handwriting.</p></tp:treatment-sec><tp:treatment-sec sec-type="Dimensions"><title>Dimensions.</title><p>[Measurements of three specimens given] “a) Long. 22, lat. 7 1/2 mill—b) Long. 22, lat. 8 mill.—c) Long. 18, lat. 7 1/2 mill.”; figured specimen H 20.9, D 7.7, W 8.5.</p></tp:treatment-sec><tp:treatment-sec sec-type="Type material"><title>Type material.</title><p>RBINS/MT2342, lectotype (<bold>design. n.</bold>), ex Géret ex Ancey, Borelli leg. (Dautzenberg coll.).</p></tp:treatment-sec><tp:treatment-sec sec-type="Remarks"><title>Remarks.</title><p>The RBINS material corresponds with the original measurements and is here designated lectotype. The shell shape, especially the flaring basal lip, and the number of whorls (8+) are not typical for <italic><tp:taxon-name>Naesiotus</tp:taxon-name></italic>, and this species is only tentatively placed here. <xref ref-type="bibr" rid="B51">Miquel (1989</xref>: 62) suggested a possible synonymy with <italic><tp:taxon-name>Naesiotus rocayanus</tp:taxon-name></italic> (d’Orbigny, 1835); this has to be ascertained by further comparison of type material.</p></tp:treatment-sec><tp:treatment-sec sec-type="Current systematic position"><title>Current systematic position.</title><p><tp:taxon-name>Bulimulidae</tp:taxon-name>, <italic><tp:taxon-name>Naesiotus montivagus</tp:taxon-name></italic> (d’Orbigny, 1835).</p></tp:treatment-sec><tp:treatment-sec><!--Section generated to contain objects referenced in tp:taxon-treatment.--><fig id="F14" position="float" orientation="portrait"><label>Figure 14.</label><caption><p><italic><tp:taxon-name>Naesiotus</tp:taxon-name></italic> species. <bold>A, ii</bold> <italic><tp:taxon-name>Naesiotus cucullinus</tp:taxon-name></italic> (Dall, 1917), paratype RBINS/MT1833  (H=17.7). <bold>B, vi</bold> <italic><tp:taxon-name>Naesiotus amastroides</tp:taxon-name></italic> (Ancey, 1887), lectotype RBINS/MT1866 (H=9.25). <bold>C, v</bold> <italic><tp:taxon-name>Naesiotus eschariferus</tp:taxon-name></italic> (Sowerby, 1833), syntype of <italic><tp:taxon-name>Bulimulus eschariferus bizonalis</tp:taxon-name></italic> Ancey, 1887 RBINS/MT2337 (H=16.0). <bold>D–E, i</bold> <italic><tp:taxon-name>Naesiotus montivagus</tp:taxon-name></italic> (d’Orbigny, 1835), lectotype of <italic><tp:taxon-name>Bulimulus montivagus chacoensis</tp:taxon-name></italic> Ancey, 1897 RBINS/MT2342 (H=20.9). <bold>F, iv</bold> <italic><tp:taxon-name>Naesiotus lycodus</tp:taxon-name></italic> (Dall, 1917), paratype RBINS/MT1834 (H=11.4). <bold>G, iii</bold> <italic><tp:taxon-name>Naesiotus cavagnaroi</tp:taxon-name></italic> A.G. Smith, 1972, holotype of <italic><tp:taxon-name>Bulimulus gilderoyi</tp:taxon-name></italic> Van Mol, 1972 RBINS/MT106 (H=25.4). <bold>H–I, vii</bold> <italic><tp:taxon-name>Naesiotus pollonerae</tp:taxon-name></italic> (Ancey, 1897), lectotype RBINS/MT2369 (H=15.3).</p></caption><graphic xmlns:xlink="http://www.w3.org/1999/xlink" xlink:href="ZooKeys-101-001-g014.jpg" position="float" orientation="portrait" xlink:type="simple"/></fig></tp:treatment-sec><ref-list><ref id="B4"><mixed-citation xmlns:xlink="http://www.w3.org/1999/xlink" xlink:type="simple"><person-group><name name-style="western"><surname>Ancey</surname><given-names>CF</given-names></name></person-group> (<year>1897</year>)<article-title> Viaggio del Dott. Alfredo Borelli nel Chaco boliviano e nella Repubblica Argentina. XI. Resultats malacologiques accompagnées d’une notice sur les espèces précédemment recueillis par ce voyageur.</article-title><source>Bolletino dei Musei di Zoologia ed Anatomia comparata della Reale Università di Torino</source><volume>12</volume> (<issue>309</issue>):<fpage>1</fpage>-<lpage>22</lpage>.</mixed-citation></ref><ref id="B68"><mixed-citation xmlns:xlink="http://www.w3.org/1999/xlink" xlink:type="simple"><person-group><name name-style="western"><surname>Wood</surname><given-names>H</given-names></name><name name-style="western"><surname>Gallichan</surname><given-names>J</given-names></name></person-group> (<year>2008</year>)<source> The new molluscan names of César-Marie-Félix Ancey including illustrated type material from the National Museum of Wales. Studies in Biodiversity and Systematics of Terrestrial Organisms from the National Museum of Wales, Biotir Reports 3: i–vi, 1–162.</source></mixed-citation></ref><ref id="B51"><mixed-citation xmlns:xlink="http://www.w3.org/1999/xlink" xlink:type="simple"><person-group><name name-style="western"><surname>Miquel</surname><given-names>SE</given-names></name></person-group> (<year>1989</year>)<article-title> Las especies vivientes del género <italic>Naesiotus</italic> Albers, 1850 (Gastropoda, Stylommatophora, Bulimulidae) en la República Argentina.</article-title><source>Studies on Neotropical Fauna and Environment</source><volume>24</volume>:<fpage>61</fpage>-<lpage>73</lpage>.</mixed-citation></ref></ref-list></tp:taxon-treatment>
