# Supplementary material for: Annotated type catalogue of the Orthalicoidea (Mollusca, Gastropoda) in the Royal Belgian Institute of Sciences, Brussels, with descriptions of two new species
Source: Zookeys. 2011 May 31;(101):1–50. doi: 10.3897/zookeys.101.1133 (PMC3118702; doi:10.3897/zookeys.101.1133)
Supplement: XML Treatment for Bulimulus (Drymaeus) chacoensis [file zookeys.101.1133-treatment15.xml]

<!DOCTYPE tp:taxon-treatment
  PUBLIC "-//TaxonX//DTD Taxonomic Treatment Publishing DTD v0 20100105//EN" "tax-treatment-NSO.dtd">
<tp:taxon-treatment xmlns:tp="http://www.plazi.org/taxpub"><tp:treatment-meta><mixed-citation publication-type="journal"><person-group><name><surname>Breure</surname><given-names>Abraham S.H.</given-names></name></person-group><article-title>Annotated type catalogue of the Orthalicoidea (Mollusca, Gastropoda) in the Royal Belgian Institute of Sciences, Brussels, with descriptions of two new species</article-title><source>Zookeys</source><day>31</day><month>5</month><year>2011</year><volume>2011</volume><issue>101</issue><fpage>1</fpage><lpage>50</lpage><pub-id pub-id-type="doi">10.3897/zookeys.101.1133</pub-id></mixed-citation></tp:treatment-meta><tp:nomenclature><tp:taxon-name>
                        <tp:taxon-name-part taxon-name-part-type="genus">Bulimulus</tp:taxon-name-part>
                        <tp:taxon-name-part taxon-name-part-type="subgenus"> (Drymaeus) </tp:taxon-name-part>
                        <tp:taxon-name-part taxon-name-part-type="species">chacoensis</tp:taxon-name-part>
                    <object-id xmlns:xlink="http://www.w3.org/1999/xlink" xlink:type="simple">http://species-id.net/wiki/Bulimulus_(Drymaeus)_chacoensis</object-id>
                    </tp:taxon-name><tp:taxon-authority>Preston, 1907</tp:taxon-authority><xref ref-type="fig" rid="F10">Figs 10E, 10iii</xref><tp:nomenclature-citation-list><tp:nomenclature-citation><tp:taxon-name>Bulimulus (Drymaeus) chacoensis</tp:taxon-name><comment><xref ref-type="bibr" rid="B62">Preston 1907</xref>: 491, fig. 5.</comment></tp:nomenclature-citation><tp:nomenclature-citation><tp:taxon-name>Bostryx chacoensis</tp:taxon-name><comment> (Preston); <xref ref-type="bibr" rid="B48">Köhler 2007</xref>: 132, fig. 23.</comment></tp:nomenclature-citation></tp:nomenclature-citation-list></tp:nomenclature><tp:treatment-sec sec-type="Type locality"><title>Type locality.</title><p>“To the north of the Rio Pilcomayo, Chaco, Bolivia”.</p></tp:treatment-sec><tp:treatment-sec sec-type="Label"><title>Label.</title><p>“N of riv. Pilcomayo / Chaco Bolivie 600 m / alt. (co-type)”; label in Dautzenberg’s handwriting, see remarks.</p></tp:treatment-sec><tp:treatment-sec sec-type="Dimensions"><title>Dimensions.</title><p>“Alt. 30, diam. maj. 9.5 mm”; figured specimen H 30.1, D 10.1, W 8.1.</p></tp:treatment-sec><tp:treatment-sec sec-type="Type material"><title>Type material.</title><p>RBINS/MT2343, one syntype, ex Preston (Dautzenberg coll.).</p></tp:treatment-sec><tp:treatment-sec sec-type="Remarks"><title>Remarks.</title><p>The specimen is not accompanied by an original Preston label. As Dautzenberg always accurately documented on his labels the source and date of his acquisition (in this case “Preston 14.xi.07”), there is hardly any doubt that this is an original type specimen. The protoconch is smooth, confirming that this taxon should be classified within <italic><tp:taxon-name>Bostryx</tp:taxon-name></italic> (cf. <xref ref-type="bibr" rid="B18">Breure 1979</xref>: 52).</p></tp:treatment-sec><tp:treatment-sec sec-type="Current systematic position"><title>Current systematic position.</title><p><tp:taxon-name>Bulimulidae</tp:taxon-name>, <italic><tp:taxon-name>Bostryx chacoensis</tp:taxon-name></italic> (Preston, 1907).</p></tp:treatment-sec><tp:treatment-sec><!--Section generated to contain objects referenced in tp:taxon-treatment.--><fig id="F10" position="float" orientation="portrait"><label>Figure 10.</label><caption><p><italic><tp:taxon-name>Bostryx</tp:taxon-name></italic> species. <bold>A–B, i</bold> <italic><tp:taxon-name>Bostryx alausiensis</tp:taxon-name></italic> (Cousin, 1887), paralectotype RBINS/MT2333  (H=25.2). <bold>C–D, ii</bold> <italic><tp:taxon-name>Bostryx juana</tp:taxon-name></italic> (Cousin, 1887), paralectotype RBINS/MT2357 (H= 19.1). <bold>E, iii</bold> <italic><tp:taxon-name>Bostryx chacoensis</tp:taxon-name></italic> (Preston, 1907), syntype RBINS/MT2343 (H=30.1) <bold>F–G, iv</bold> <italic><tp:taxon-name>Bostryx borellii</tp:taxon-name></italic> (Ancey, 1897), syntype RBINS/MT/xx (H=28.8). <bold>H, v</bold> <italic><tp:taxon-name>Bostryx carandaitiensis</tp:taxon-name></italic> (Preston, 1907), syntype RBINS/MT2341 (H=32.1).</p></caption></fig></tp:treatment-sec><ref-list><ref id="B62"><mixed-citation xmlns:xlink="http://www.w3.org/1999/xlink" xlink:type="simple"><person-group><name name-style="western"><surname>Preston</surname><given-names>HB</given-names></name></person-group> (<year>1907</year>)<article-title> Descriptions of new species of land and freshwater shells from Central and South America.</article-title><source>Annals and Magazine of Natural History (7)</source><volume>20</volume>:<fpage>490</fpage>-<lpage>498</lpage>.</mixed-citation></ref><ref id="B48"><mixed-citation xmlns:xlink="http://www.w3.org/1999/xlink" xlink:type="simple"><person-group><name name-style="western"><surname>Köhler</surname><given-names>F</given-names></name></person-group> (<year>2007</year>)<article-title> Annotated type catalogue of the Bulimulidae (Pulmonata, Orthalicoidea, Bu- limulidae) in the Museum für Naturkunde Berlin.</article-title><source>Mitteilungen Museum für Naturkunde Berlin, Zoologische Reihe</source><volume>83</volume>:<fpage>125</fpage>-<lpage>159</lpage>.</mixed-citation></ref><ref id="B18"><mixed-citation xmlns:xlink="http://www.w3.org/1999/xlink" xlink:type="simple"><person-group><name name-style="western"><surname>Breure</surname><given-names>ASH</given-names></name></person-group> (<year>1979</year>)<article-title> Systematics, phylogeny and zoogeography of Bulimulinae (Mollusca).</article-title><source>Zoologische Verhandelingen Leiden</source><volume>168</volume>:<fpage>1</fpage>-<lpage>215</lpage>.</mixed-citation></ref></ref-list></tp:taxon-treatment>
