# Supplementary material for: Annotated type catalogue of the Orthalicoidea (Mollusca, Gastropoda) in the Royal Belgian Institute of Sciences, Brussels, with descriptions of two new species
Source: Zookeys. 2011 May 31;(101):1–50. doi: 10.3897/zookeys.101.1133 (PMC3118702; doi:10.3897/zookeys.101.1133)
Supplement: XML Treatment for Bulimus coloratus [file zookeys.101.1133-treatment17.xml]

<!DOCTYPE tp:taxon-treatment
  PUBLIC "-//TaxonX//DTD Taxonomic Treatment Publishing DTD v0 20100105//EN" "tax-treatment-NSO.dtd">
<tp:taxon-treatment xmlns:tp="http://www.plazi.org/taxpub"><tp:treatment-meta><mixed-citation publication-type="journal"><person-group><name><surname>Breure</surname><given-names>Abraham S.H.</given-names></name></person-group><article-title>Annotated type catalogue of the Orthalicoidea (Mollusca, Gastropoda) in the Royal Belgian Institute of Sciences, Brussels, with descriptions of two new species</article-title><source>Zookeys</source><day>31</day><month>5</month><year>2011</year><volume>2011</volume><issue>101</issue><fpage>1</fpage><lpage>50</lpage><pub-id pub-id-type="doi">10.3897/zookeys.101.1133</pub-id></mixed-citation></tp:treatment-meta><tp:nomenclature><tp:taxon-name>
                        <tp:taxon-name-part taxon-name-part-type="genus">Bulimus</tp:taxon-name-part>
                        <tp:taxon-name-part taxon-name-part-type="species">coloratus</tp:taxon-name-part>
                    <object-id xmlns:xlink="http://www.w3.org/1999/xlink" xlink:type="simple">http://species-id.net/wiki/Bulimus_coloratus</object-id>
                    </tp:taxon-name><tp:taxon-authority>Nyst, 1845</tp:taxon-authority><xref ref-type="fig" rid="F3">Figs 3A–B, 3i</xref><tp:nomenclature-citation-list><tp:nomenclature-citation><tp:taxon-name>Bulimus coloratus</tp:taxon-name><comment><xref ref-type="bibr" rid="B57">Nyst 1845a</xref>: 228, pl. fig. 2.</comment></tp:nomenclature-citation></tp:nomenclature-citation-list></tp:nomenclature><tp:treatment-sec sec-type="Type locality"><title>Type locality.</title><p>“la province de Cumana, dans la Colombie [sic, Venezuela]”.</p></tp:treatment-sec><tp:treatment-sec sec-type="Label"><title>Label.</title><p>“Colombie / Cumana”, indicating “Type (Nyst)” in Nyst’s handwriting.</p></tp:treatment-sec><tp:treatment-sec sec-type="Dimensions"><title>Dimensions.</title><p>“49 millimètres de longueur sur 30 de largeur [H 49 D 30]”; lectotype H 47.3, D 29.2, W 4.7.</p></tp:treatment-sec><tp:treatment-sec sec-type="Type material"><title>Type material.</title><p>RBINS/MT2345, lectotype (<bold>design. n.</bold>); MT2346, paralectotype, ex Nyst.</p></tp:treatment-sec><tp:treatment-sec sec-type="Remarks"><title>Remarks.</title><p>The type material was found in the RBINS collection and is now figured for the first time since the original publication. Of the two specimens present, one shows the ‘yellow shadow’ which is characteristic for this species, and is here designated lectotype. The taxon is only known from confirmed localities in northern Colombia; the original locality, which is in Venezuela, Edo. Sucre, seems erroneous. The type locality is now restricted to Sierra Nevada de Santa Marta.</p></tp:treatment-sec><tp:treatment-sec sec-type="Current systematic position"><title>Current systematic position.</title><p><tp:taxon-name>Amphibulimidae</tp:taxon-name>, <italic><tp:taxon-name>Plekocheilus (Eurytus) coloratus</tp:taxon-name></italic> (Nyst, 1845).</p></tp:treatment-sec><tp:treatment-sec><!--Section generated to contain objects referenced in tp:taxon-treatment.--><fig id="F3" position="float" orientation="portrait"><label>Figure 3.</label><caption><p><bold>A–B, i</bold> <italic><tp:taxon-name>Plekocheilus (Eurytus) coloratus</tp:taxon-name></italic> (Nyst, 1845), lectotype RBINS/MT2345 (H=47.3). <bold>C–E, ii</bold> <italic><tp:taxon-name>Plekocheilus (Eurytus) dalmasi</tp:taxon-name></italic> (Dautzenberg, 1900), lectotype RBINS/MT668 (H=26.3).</p></caption><graphic xmlns:xlink="http://www.w3.org/1999/xlink" xlink:href="ZooKeys-101-001-g003.jpg" position="float" orientation="portrait" xlink:type="simple"/></fig></tp:treatment-sec><ref-list><ref id="B57"><mixed-citation xmlns:xlink="http://www.w3.org/1999/xlink" xlink:type="simple"><person-group><name name-style="western"><surname>Nyst</surname><given-names>PH</given-names></name></person-group> (<year>1845a</year>)<article-title> Description de deux Bulimes nouveaux de la Colombie.</article-title><source>Bulletin de l’Académie Royale des Sciences, des Lettres et des Beaux-Arts de Belgique</source><volume>12</volume> (<issue>1</issue>):<fpage>227</fpage>-<lpage>229</lpage>.</mixed-citation></ref></ref-list></tp:taxon-treatment>
