# Supplementary material for: Annotated type catalogue of the Orthalicoidea (Mollusca, Gastropoda) in the Royal Belgian Institute of Sciences, Brussels, with descriptions of two new species
Source: Zookeys. 2011 May 31;(101):1–50. doi: 10.3897/zookeys.101.1133 (PMC3118702; doi:10.3897/zookeys.101.1133)
Supplement: XML Treatment for Bulimulus (Naesiotus) cucullinus [file zookeys.101.1133-treatment18.xml]

<!DOCTYPE tp:taxon-treatment
  PUBLIC "-//TaxonX//DTD Taxonomic Treatment Publishing DTD v0 20100105//EN" "tax-treatment-NSO.dtd">
<tp:taxon-treatment xmlns:tp="http://www.plazi.org/taxpub"><tp:treatment-meta><mixed-citation publication-type="journal"><person-group><name><surname>Breure</surname><given-names>Abraham S.H.</given-names></name></person-group><article-title>Annotated type catalogue of the Orthalicoidea (Mollusca, Gastropoda) in the Royal Belgian Institute of Sciences, Brussels, with descriptions of two new species</article-title><source>Zookeys</source><day>31</day><month>5</month><year>2011</year><volume>2011</volume><issue>101</issue><fpage>1</fpage><lpage>50</lpage><pub-id pub-id-type="doi">10.3897/zookeys.101.1133</pub-id></mixed-citation></tp:treatment-meta><tp:nomenclature><tp:taxon-name>
                        <tp:taxon-name-part taxon-name-part-type="genus">Bulimulus</tp:taxon-name-part>
                        <tp:taxon-name-part taxon-name-part-type="subgenus"> (Naesiotus) </tp:taxon-name-part>
                        <tp:taxon-name-part taxon-name-part-type="species">cucullinus</tp:taxon-name-part>
                    <object-id xmlns:xlink="http://www.w3.org/1999/xlink" xlink:type="simple">http://species-id.net/wiki/Bulimulus_(Naesiotus)_cucullinus</object-id>
                    </tp:taxon-name><tp:taxon-authority>Dall, 1917</tp:taxon-authority><xref ref-type="fig" rid="F14">Figs 14A, 14ii</xref><tp:nomenclature-citation-list><tp:nomenclature-citation><tp:taxon-name>Bulimulus (Naesiotus) cucullinus</tp:taxon-name><comment><xref ref-type="bibr" rid="B29">Dall 1917</xref>: 377; <xref ref-type="bibr" rid="B30">Dall and Ochsner 1928</xref>: 166, pl. 8 figs 5–6; <xref ref-type="bibr" rid="B11">Boss et al. 1968</xref>: 96.</comment></tp:nomenclature-citation><tp:nomenclature-citation><tp:taxon-name>Naesiotus cucullinus</tp:taxon-name><comment> (Dall); <xref ref-type="bibr" rid="B18">Breure 1979</xref>: 68.</comment></tp:nomenclature-citation></tp:nomenclature-citation-list></tp:nomenclature><tp:treatment-sec sec-type="Type locality"><title>Type locality.</title><p>[Ecuador, Galápagos, Isla Española] “Hood Island, between 200 and 600 feet [61–183 m]”.</p></tp:treatment-sec><tp:treatment-sec sec-type="Label"><title>Label.</title><p>“Hood Is. 380 ft. / under stones, Galapagos” on a label of Stanford University.</p></tp:treatment-sec><tp:treatment-sec sec-type="Dimensions"><title>Dimensions.</title><p>“Length of shell 19, diameter 9.5 mm.”; figured specimen H 17.7, D 8.6, W 6.8.</p></tp:treatment-sec><tp:treatment-sec sec-type="Type material"><title>Type material.</title><p>RBINS/MT1833, two paratypes, Ochsner leg.</p></tp:treatment-sec><tp:treatment-sec sec-type="Remarks"><title>Remarks.</title><p>The material was donated by H.G. Schenk.</p></tp:treatment-sec><tp:treatment-sec sec-type="Current systematic position"><title>Current systematic position.</title><p><tp:taxon-name>Bulimulidae</tp:taxon-name>, <italic><tp:taxon-name>Naesiotus cucullinus</tp:taxon-name></italic> (Dall, 1917).</p></tp:treatment-sec><tp:treatment-sec><!--Section generated to contain objects referenced in tp:taxon-treatment.--><fig id="F14" position="float" orientation="portrait"><label>Figure 14.</label><caption><p><italic><tp:taxon-name>Naesiotus</tp:taxon-name></italic> species. <bold>A, ii</bold> <italic><tp:taxon-name>Naesiotus cucullinus</tp:taxon-name></italic> (Dall, 1917), paratype RBINS/MT1833  (H=17.7). <bold>B, vi</bold> <italic><tp:taxon-name>Naesiotus amastroides</tp:taxon-name></italic> (Ancey, 1887), lectotype RBINS/MT1866 (H=9.25). <bold>C, v</bold> <italic><tp:taxon-name>Naesiotus eschariferus</tp:taxon-name></italic> (Sowerby, 1833), syntype of <italic><tp:taxon-name>Bulimulus eschariferus bizonalis</tp:taxon-name></italic> Ancey, 1887 RBINS/MT2337 (H=16.0). <bold>D–E, i</bold> <italic><tp:taxon-name>Naesiotus montivagus</tp:taxon-name></italic> (d’Orbigny, 1835), lectotype of <italic><tp:taxon-name>Bulimulus montivagus chacoensis</tp:taxon-name></italic> Ancey, 1897 RBINS/MT2342 (H=20.9). <bold>F, iv</bold> <italic><tp:taxon-name>Naesiotus lycodus</tp:taxon-name></italic> (Dall, 1917), paratype RBINS/MT1834 (H=11.4). <bold>G, iii</bold> <italic><tp:taxon-name>Naesiotus cavagnaroi</tp:taxon-name></italic> A.G. Smith, 1972, holotype of <italic><tp:taxon-name>Bulimulus gilderoyi</tp:taxon-name></italic> Van Mol, 1972 RBINS/MT106 (H=25.4). <bold>H–I, vii</bold> <italic><tp:taxon-name>Naesiotus pollonerae</tp:taxon-name></italic> (Ancey, 1897), lectotype RBINS/MT2369 (H=15.3).</p></caption><graphic xmlns:xlink="http://www.w3.org/1999/xlink" xlink:href="ZooKeys-101-001-g014.jpg" position="float" orientation="portrait" xlink:type="simple"/></fig></tp:treatment-sec><ref-list><ref id="B29"><mixed-citation xmlns:xlink="http://www.w3.org/1999/xlink" xlink:type="simple"><person-group><name name-style="western"><surname>Dall</surname><given-names>WH</given-names></name></person-group> (<year>1917</year>)<article-title> Expedition of the California Academy of Sciences to the Galapagos Islands, 1905–1906. XI. Preliminary descriptions of new species of Pulmonata of the Galapagos Islands.</article-title><source>Proceedings of the California Academy of Sciences (4)</source><volume>2</volume>:<fpage>375</fpage>-<lpage>382</lpage>.</mixed-citation></ref><ref id="B30"><mixed-citation xmlns:xlink="http://www.w3.org/1999/xlink" xlink:type="simple"><person-group><name name-style="western"><surname>Dall</surname><given-names>WH</given-names></name><name name-style="western"><surname>Ochsner</surname><given-names>WH</given-names></name></person-group> (<year>1928</year>)<article-title> Landshells of the Galapagos Islands.</article-title><source>Proceedings of the California Academy of Sciences (4)</source><volume>17</volume>:<fpage>141</fpage>-<lpage>185</lpage>.</mixed-citation></ref><ref id="B11"><mixed-citation xmlns:xlink="http://www.w3.org/1999/xlink" xlink:type="simple"><person-group><name name-style="western"><surname>Boss</surname><given-names>KJ</given-names></name><name name-style="western"><surname>Rosewater</surname><given-names>J</given-names></name><name name-style="western"><surname>Ruhoff</surname><given-names>FA</given-names></name></person-group> (<year>1968</year>)<article-title> The zoological taxa of William Healy Dall.</article-title><source>Bulletin of the United States National Museum</source><volume>287</volume>:<fpage>1</fpage>-<lpage>427</lpage>.</mixed-citation></ref><ref id="B18"><mixed-citation xmlns:xlink="http://www.w3.org/1999/xlink" xlink:type="simple"><person-group><name name-style="western"><surname>Breure</surname><given-names>ASH</given-names></name></person-group> (<year>1979</year>)<article-title> Systematics, phylogeny and zoogeography of Bulimulinae (Mollusca).</article-title><source>Zoologische Verhandelingen Leiden</source><volume>168</volume>:<fpage>1</fpage>-<lpage>215</lpage>.</mixed-citation></ref></ref-list></tp:taxon-treatment>
