# Supplementary material for: Annotated type catalogue of the Orthalicoidea (Mollusca, Gastropoda) in the Royal Belgian Institute of Sciences, Brussels, with descriptions of two new species
Source: Zookeys. 2011 May 31;(101):1–50. doi: 10.3897/zookeys.101.1133 (PMC3118702; doi:10.3897/zookeys.101.1133)
Supplement: XML Treatment for Plecochilus dalmasi [file zookeys.101.1133-treatment19.xml]

<!DOCTYPE tp:taxon-treatment
  PUBLIC "-//TaxonX//DTD Taxonomic Treatment Publishing DTD v0 20100105//EN" "tax-treatment-NSO.dtd">
<tp:taxon-treatment xmlns:tp="http://www.plazi.org/taxpub"><tp:treatment-meta><mixed-citation publication-type="journal"><person-group><name><surname>Breure</surname><given-names>Abraham S.H.</given-names></name></person-group><article-title>Annotated type catalogue of the Orthalicoidea (Mollusca, Gastropoda) in the Royal Belgian Institute of Sciences, Brussels, with descriptions of two new species</article-title><source>Zookeys</source><day>31</day><month>5</month><year>2011</year><volume>2011</volume><issue>101</issue><fpage>1</fpage><lpage>50</lpage><pub-id pub-id-type="doi">10.3897/zookeys.101.1133</pub-id></mixed-citation></tp:treatment-meta><tp:nomenclature><tp:taxon-name>
                        <tp:taxon-name-part taxon-name-part-type="genus">Plecochilus</tp:taxon-name-part>
                        <tp:taxon-name-part taxon-name-part-type="species">dalmasi</tp:taxon-name-part>
                    <object-id xmlns:xlink="http://www.w3.org/1999/xlink" xlink:type="simple">http://species-id.net/wiki/Plecochilus_dalmasi</object-id>
                    </tp:taxon-name><tp:taxon-authority>Dautzenberg, 1900</tp:taxon-authority><xref ref-type="fig" rid="F3">Figs 3C–E, 3ii</xref><tp:nomenclature-citation-list><tp:nomenclature-citation><tp:taxon-name>Plecochilus</tp:taxon-name><comment> [sic, <italic><tp:taxon-name>Plekocheilus</tp:taxon-name></italic>] <italic>dalmasi</italic><xref ref-type="bibr" rid="B32">Dautzenberg 1900</xref>: 151, pl. 9 fig. 1.</comment></tp:nomenclature-citation></tp:nomenclature-citation-list></tp:nomenclature><tp:treatment-sec sec-type="Type locality"><title>Type locality.</title><p>Not given.</p></tp:treatment-sec><tp:treatment-sec sec-type="Label"><title>Label.</title><p>[Colombia] “Sierra de Santa Marta”, in Dautzenberg’s handwriting.</p></tp:treatment-sec><tp:treatment-sec sec-type="Dimensions"><title>Dimensions.</title><p>“Longit.: 26 millim., latit.: 16 millim.”; H 26.3, D 15.3, W 4.0.</p></tp:treatment-sec><tp:treatment-sec sec-type="Type material"><title>Type material.</title><p>RBINS/MT668, lectotype (<bold>design. n.</bold>); MT2347, two paralectotypes (Dautzenberg coll.).</p></tp:treatment-sec><tp:treatment-sec sec-type="Remarks"><title>Remarks.</title><p>Dautzenberg did not state on how many specimens his description was based, but one of the specimens corresponds to the original dimensions and agrees with his figure. This shell is here designated lectotype. The label states that it was collected on 15.iii.1896, which corresponds with the date of excursion to Sierra de Santa Marta mentioned in the station list (<xref ref-type="bibr" rid="B32">Dautzenberg 1900</xref>: 147).</p></tp:treatment-sec><tp:treatment-sec sec-type="Current systematic position"><title>Current systematic position.</title><p><tp:taxon-name>Amphibulimidae</tp:taxon-name>, <italic><tp:taxon-name>Plekocheilus (Eurytus) dalmasi</tp:taxon-name></italic> (Dautzenberg, 1900).</p></tp:treatment-sec><tp:treatment-sec><!--Section generated to contain objects referenced in tp:taxon-treatment.--><fig id="F3" position="float" orientation="portrait"><label>Figure 3.</label><caption><p><bold>A–B, i</bold> <italic><tp:taxon-name>Plekocheilus (Eurytus) coloratus</tp:taxon-name></italic> (Nyst, 1845), lectotype RBINS/MT2345 (H=47.3). <bold>C–E, ii</bold> <italic><tp:taxon-name>Plekocheilus (Eurytus) dalmasi</tp:taxon-name></italic> (Dautzenberg, 1900), lectotype RBINS/MT668 (H=26.3).</p></caption><graphic xmlns:xlink="http://www.w3.org/1999/xlink" xlink:href="ZooKeys-101-001-g003.jpg" position="float" orientation="portrait" xlink:type="simple"/></fig></tp:treatment-sec><ref-list><ref id="B32"><mixed-citation xmlns:xlink="http://www.w3.org/1999/xlink" xlink:type="simple"><person-group><name name-style="western"><surname>Dautzenberg</surname><given-names>P</given-names></name></person-group> (<year>1900</year>)<article-title> Croizière du yacht Chazalie dans l’Atlantique. Mollusques.</article-title><source>Mémoires de la Société Zoologique de France</source><volume>13</volume>:<fpage>145</fpage>-<lpage>256</lpage>.</mixed-citation></ref></ref-list></tp:taxon-treatment>
