# Supplementary material for: Annotated type catalogue of the Orthalicoidea (Mollusca, Gastropoda) in the Royal Belgian Institute of Sciences, Brussels, with descriptions of two new species
Source: Zookeys. 2011 May 31;(101):1–50. doi: 10.3897/zookeys.101.1133 (PMC3118702; doi:10.3897/zookeys.101.1133)
Supplement: XML Treatment for Bulimulus (Protoglyptus) dejectus [file zookeys.101.1133-treatment20.xml]

<!DOCTYPE tp:taxon-treatment
  PUBLIC "-//TaxonX//DTD Taxonomic Treatment Publishing DTD v0 20100105//EN" "tax-treatment-NSO.dtd">
<tp:taxon-treatment xmlns:tp="http://www.plazi.org/taxpub"><tp:treatment-meta><mixed-citation publication-type="journal"><person-group><name><surname>Breure</surname><given-names>Abraham S.H.</given-names></name></person-group><article-title>Annotated type catalogue of the Orthalicoidea (Mollusca, Gastropoda) in the Royal Belgian Institute of Sciences, Brussels, with descriptions of two new species</article-title><source>Zookeys</source><day>31</day><month>5</month><year>2011</year><volume>2011</volume><issue>101</issue><fpage>1</fpage><lpage>50</lpage><pub-id pub-id-type="doi">10.3897/zookeys.101.1133</pub-id></mixed-citation></tp:treatment-meta><tp:nomenclature><tp:taxon-name>
                        <tp:taxon-name-part taxon-name-part-type="genus">Bulimulus</tp:taxon-name-part>
                        <tp:taxon-name-part taxon-name-part-type="subgenus"> (Protoglyptus) </tp:taxon-name-part>
                        <tp:taxon-name-part taxon-name-part-type="species">dejectus</tp:taxon-name-part>
                    <object-id xmlns:xlink="http://www.w3.org/1999/xlink" xlink:type="simple">http://species-id.net/wiki/Bulimulus_(Protoglyptus)_dejectus</object-id>
                    </tp:taxon-name><tp:taxon-authority>Fulton, 1907</tp:taxon-authority><xref ref-type="fig" rid="F15">Figs 15B, 15iii</xref><tp:nomenclature-citation-list><tp:nomenclature-citation><tp:taxon-name>Bulimulus (Protoglyptus) dejectus</tp:taxon-name><comment><xref ref-type="bibr" rid="B42">Fulton 1907</xref>: 153, pl. 10 fig. 1.</comment></tp:nomenclature-citation></tp:nomenclature-citation-list></tp:nomenclature><tp:treatment-sec sec-type="Type locality"><title>Type locality.</title><p>[Brazil] “Santa Catharina (<italic>fide</italic> Linnaea Institute label)”.</p></tp:treatment-sec><tp:treatment-sec sec-type="Label"><title>Label.</title><p>“St. Catharina”; see remarks.</p></tp:treatment-sec><tp:treatment-sec sec-type="Dimensions"><title>Dimensions.</title><p>“Maj. diam. 10, alt. 29 mm.”; figured specimen H 28.0, D 10.0, W 7.6.</p></tp:treatment-sec><tp:treatment-sec sec-type="Type material"><title>Type material.</title><p>RBINS/MT2348, one syntype, ex Sowerby and Fulton (Dautzenberg coll.).</p></tp:treatment-sec><tp:treatment-sec sec-type="Remarks"><title>Remarks.</title><p>During a recent visit to the NHM, another specimen was found which will be designated lectotype (Breure and Ablett, unpublished data). The Brussels specimen thus will become a paralectotype. Although the specimen is not accompanied by<!--PageBreak--> an original Fulton label, Dautzenberg has noted on his label that he purchased this specimen from Sowerby and Fulton on 27.ii.1907. The generic placement of this taxon is somewhat puzzling. Three taxa may be considered, viz. <italic><tp:taxon-name>Protoglyptus</tp:taxon-name></italic>, <italic><tp:taxon-name>Naesiotus</tp:taxon-name></italic>, and <italic><tp:taxon-name>Rhinus</tp:taxon-name></italic>. The protoconch sculpture consists of axial wrinkles, partly broken into granules, which is a sculpture not characteristic for <italic><tp:taxon-name>Protoglyptus</tp:taxon-name></italic> nor <italic><tp:taxon-name>Naesiotus</tp:taxon-name></italic>. However, there is considerable variation in protoconch sculpture within these two taxa (<xref ref-type="bibr" rid="B20">Breure and Coppois 1978</xref>: Table II), and therefore it is difficult to decide on a generic placement on the basis of this characteristic alone. Further differences between the two genera are discussed by <xref ref-type="bibr" rid="B20">Breure and Coppois (1978</xref>: 163–165), who synonymized <italic><tp:taxon-name>Protoglyptus</tp:taxon-name></italic> with <italic><tp:taxon-name>Naesiotus</tp:taxon-name></italic>. The surface of the shell is partially sculptured with spiral series <!--PageBreak-->of granules, denoting an epidermis covered with hairs when fresh; this characteristic has been observed in all three groups. However, it must be noted that the shell shape is aberrant for <italic><tp:taxon-name>Rhinus</tp:taxon-name></italic>, and the anatomy of this species is unknown. Together with the results of <xref ref-type="bibr" rid="B23">Breure and Romero (in preparation)</xref>, it seems justified to retain a tentative classification with <italic><tp:taxon-name>Protoglyptus</tp:taxon-name></italic>, which is now treated as a separate genus again. Study of live-collected specimens may shed new light on its classification.</p></tp:treatment-sec><tp:treatment-sec sec-type="Current systematic position"><title>Current systematic position.</title><p><tp:taxon-name>Bulimulidae</tp:taxon-name>, <italic><tp:taxon-name>Protoglyptus dejectus</tp:taxon-name></italic> (Fulton, 1907).</p></tp:treatment-sec><tp:treatment-sec><!--Section generated to contain objects referenced in tp:taxon-treatment.--><fig id="F15" position="float" orientation="portrait"><label>Figure 15.</label><caption><p><bold>A, ii</bold> <italic><tp:taxon-name>Protoglyptus mazei</tp:taxon-name></italic> (Crosse, 1874), paralectotype RBINS/MT2360 (H=14.5). <bold>B, iii</bold> <italic><tp:taxon-name>Protoglyptus dejectus</tp:taxon-name></italic> (Fulton, 1907), paralectotype RBINS/MT2348 (H=28.0). <bold>C, iv</bold> <italic><tp:taxon-name>Rabdotus dealbatus</tp:taxon-name></italic> (Say, 1821), probable paratype of <italic><tp:taxon-name>Bulimulus alternatus hesperius</tp:taxon-name></italic> Pilsbry and Ferriss, 1924 RBINS/MT2353 (H=34.2). <bold>D, i</bold> <italic><tp:taxon-name>Kuschelenia (Vermiculatus) sanborni</tp:taxon-name></italic> (Haas, 1947), paratype RBINS/MT2372  (H=10.0).</p></caption><graphic xmlns:xlink="http://www.w3.org/1999/xlink" xlink:href="ZooKeys-101-001-g015.jpg" position="float" orientation="portrait" xlink:type="simple"/></fig></tp:treatment-sec><ref-list><ref id="B42"><mixed-citation xmlns:xlink="http://www.w3.org/1999/xlink" xlink:type="simple"><person-group><name name-style="western"><surname>Fulton</surname><given-names>HC</given-names></name></person-group> (<year>1907</year>)<article-title> Descriptions of new species of <italic>Trochomorpha</italic>, <italic>Cochlostyla</italic>, <italic>Amphidromus</italic>, <italic>Bulimulus</italic>, <italic>Drymaeus</italic>, <italic>Placostylus</italic>, <italic>Stenogyra</italic>, <italic>Leptopoma</italic>, <italic>Cyclophorus</italic>, <italic>Cyclotus</italic>, and <italic>Alyceus</italic>.</article-title><source>Annals and Magazine of Natural History (7)</source><volume>19</volume>:<fpage>149</fpage>-<lpage>157</lpage>.</mixed-citation></ref><ref id="B20"><mixed-citation xmlns:xlink="http://www.w3.org/1999/xlink" xlink:type="simple"><person-group><name name-style="western"><surname>Breure</surname><given-names>ASH</given-names></name><name name-style="western"><surname>Coppois</surname><given-names>G</given-names></name></person-group> (<year>1978</year>)<article-title> Notes on the genus <italic>Naesiotus</italic> Albers, 1850 (Mollusca, Gastropoda, Bulimulidae).</article-title><source>Netherlands Journal of Zoology</source><volume>28</volume>:<fpage>161</fpage>-<lpage>192</lpage>.</mixed-citation></ref><ref id="B23"><mixed-citation xmlns:xlink="http://www.w3.org/1999/xlink" xlink:type="simple"><person-group><name name-style="western"><surname>Breure</surname><given-names>ASH</given-names></name><name name-style="western"><surname>Romero</surname><given-names>P</given-names></name></person-group> (<year>in preparation</year>)<article-title> Support and surprises: a new molecular framework for the Orthalicoidea (Mollusca, Gastropoda) using a multi-locus gene analysis and ancestral area reconstruction.</article-title></mixed-citation></ref></ref-list></tp:taxon-treatment>
