# Supplementary material for: Annotated type catalogue of the Orthalicoidea (Mollusca, Gastropoda) in the Royal Belgian Institute of Sciences, Brussels, with descriptions of two new species
Source: Zookeys. 2011 May 31;(101):1–50. doi: 10.3897/zookeys.101.1133 (PMC3118702; doi:10.3897/zookeys.101.1133)
Supplement: XML Treatment for Placostylus porphyrostomus elata [file zookeys.101.1133-treatment21.xml]

<!DOCTYPE tp:taxon-treatment
  PUBLIC "-//TaxonX//DTD Taxonomic Treatment Publishing DTD v0 20100105//EN" "tax-treatment-NSO.dtd">
<tp:taxon-treatment xmlns:tp="http://www.plazi.org/taxpub"><tp:treatment-meta><mixed-citation publication-type="journal"><person-group><name><surname>Breure</surname><given-names>Abraham S.H.</given-names></name></person-group><article-title>Annotated type catalogue of the Orthalicoidea (Mollusca, Gastropoda) in the Royal Belgian Institute of Sciences, Brussels, with descriptions of two new species</article-title><source>Zookeys</source><day>31</day><month>5</month><year>2011</year><volume>2011</volume><issue>101</issue><fpage>1</fpage><lpage>50</lpage><pub-id pub-id-type="doi">10.3897/zookeys.101.1133</pub-id></mixed-citation></tp:treatment-meta><tp:nomenclature><tp:taxon-name>
                        <tp:taxon-name-part taxon-name-part-type="genus">Placostylus</tp:taxon-name-part>
                        <tp:taxon-name-part taxon-name-part-type="species">porphyrostomus</tp:taxon-name-part>
                        <tp:taxon-name-part taxon-name-part-type="subspecies">elata </tp:taxon-name-part>
                    <object-id xmlns:xlink="http://www.w3.org/1999/xlink" xlink:type="simple">http://species-id.net/wiki/Placostylus_porphyrostomus_elata</object-id>
                    </tp:taxon-name><tp:taxon-authority>Dautzenberg, 1923</tp:taxon-authority><xref ref-type="fig" rid="F9">Figs 9A, 9i</xref><tp:nomenclature-citation-list><tp:nomenclature-citation><tp:taxon-name>Placostylus porphyrostomus elata</tp:taxon-name><comment><xref ref-type="bibr" rid="B36">Dautzenberg 1923</xref>: 148; <xref ref-type="bibr" rid="B55">Neubert et al. (2009)</xref>: 79, 80.</comment></tp:nomenclature-citation></tp:nomenclature-citation-list></tp:nomenclature><tp:treatment-sec sec-type="Type locality"><title>Type locality.</title><p>“Nouvelle-Calédonie, St. Vincent (Coll. D. ex Rossiter)”.</p></tp:treatment-sec><tp:treatment-sec sec-type="Label"><title>Label.</title><p>“St. Vincent”, in Dautzenberg’s handwriting.</p></tp:treatment-sec><tp:treatment-sec sec-type="Dimensions"><title>Dimensions.</title><p>“hauteur 88 millim. Diam. max. 36 millim.”; lectotype H 86.3, D 37.8, W 7.3.</p></tp:treatment-sec><tp:treatment-sec sec-type="Type material"><title>Type material.</title><p>RBINS/MT702, lectotype (<bold>design. n.</bold>), Rossiter leg. (Dautzenberg coll.).</p></tp:treatment-sec><tp:treatment-sec sec-type="Remarks"><title>Remarks.</title><p>The specimen was marked by Dautzenberg as “type”. As he did not state how many specimens he had seen, the shell is here designated lectotype. <xref ref-type="bibr" rid="B55">Neubert et al. (2009)</xref> have placed this taxon in the synonymy of the nominate form of <italic><tp:taxon-name>Placostylus porphyrostomus</tp:taxon-name></italic> (Pfeiffer, 1851).</p></tp:treatment-sec><tp:treatment-sec sec-type="Current systematic position"><title>Current systematic position.</title><p><tp:taxon-name>Bothriembryontidae</tp:taxon-name>, <italic><tp:taxon-name>Placostylus porphyrostomus</tp:taxon-name></italic> (Pfeiffer, 1851).</p></tp:treatment-sec><tp:treatment-sec><!--Section generated to contain objects referenced in tp:taxon-treatment.--><fig id="F9" position="float" orientation="portrait"><label>Figure 9.</label><caption><p><bold>A–B</bold> <italic><tp:taxon-name>Placostylus</tp:taxon-name></italic>  <bold>A, i</bold> lectotype of <italic><tp:taxon-name>Placostylus elata</tp:taxon-name></italic> Dautzenberg, 1923 RBINS/MT702  (H=86.3) <bold>B, ii</bold> <italic><tp:taxon-name>Placostylus auriculata</tp:taxon-name></italic> Dautzenberg, 1923 RBINS/MT2339 (H=81.7).</p></caption><graphic xmlns:xlink="http://www.w3.org/1999/xlink" xlink:href="ZooKeys-101-001-g009.jpg" position="float" orientation="portrait" xlink:type="simple"/></fig></tp:treatment-sec><ref-list><ref id="B36"><mixed-citation xmlns:xlink="http://www.w3.org/1999/xlink" xlink:type="simple"><person-group><name name-style="western"><surname>Dautzenberg</surname><given-names>P</given-names></name></person-group> (<year>1923</year>)<article-title> Mollusques terrestres de la Nouvelle-Calédonie et des îles Loyalty.</article-title><source>In: Sarasin F, Roux J, Nova Caledonia, Zoologie</source><volume>3</volume>:<fpage>135</fpage>-<lpage>156</lpage>.</mixed-citation></ref><ref id="B55"><mixed-citation xmlns:xlink="http://www.w3.org/1999/xlink" xlink:type="simple"><person-group><name name-style="western"><surname>Neubert</surname><given-names>E</given-names></name><name name-style="western"><surname>Cherel-Mora</surname><given-names>C</given-names></name><name name-style="western"><surname>Bouchet</surname><given-names>P</given-names></name></person-group> (<year>2009</year>)<source> Polytypy, clines, and fragmentation: The bulimes of New Caledonia revisited (Pulmonata, Orthalicoidea, Placostylidae). In: Grandcolas P (Ed) Zoologia Neocaledonica 7. Biodiversity studies in New Caledonia. Mémoires du Muséum national d’Histoire naturelle198: 37–131.</source></mixed-citation></ref></ref-list></tp:taxon-treatment>
