# Supplementary material for: Annotated type catalogue of the Orthalicoidea (Mollusca, Gastropoda) in the Royal Belgian Institute of Sciences, Brussels, with descriptions of two new species
Source: Zookeys. 2011 May 31;(101):1–50. doi: 10.3897/zookeys.101.1133 (PMC3118702; doi:10.3897/zookeys.101.1133)
Supplement: XML Treatment for Bulimulus ephippium [file zookeys.101.1133-treatment23.xml]

<!DOCTYPE tp:taxon-treatment
  PUBLIC "-//TaxonX//DTD Taxonomic Treatment Publishing DTD v0 20100105//EN" "tax-treatment-NSO.dtd">
<tp:taxon-treatment xmlns:tp="http://www.plazi.org/taxpub"><tp:treatment-meta><mixed-citation publication-type="journal"><person-group><name><surname>Breure</surname><given-names>Abraham S.H.</given-names></name></person-group><article-title>Annotated type catalogue of the Orthalicoidea (Mollusca, Gastropoda) in the Royal Belgian Institute of Sciences, Brussels, with descriptions of two new species</article-title><source>Zookeys</source><day>31</day><month>5</month><year>2011</year><volume>2011</volume><issue>101</issue><fpage>1</fpage><lpage>50</lpage><pub-id pub-id-type="doi">10.3897/zookeys.101.1133</pub-id></mixed-citation></tp:treatment-meta><tp:nomenclature><tp:taxon-name>
                        <tp:taxon-name-part taxon-name-part-type="genus">Bulimulus</tp:taxon-name-part>
                        <tp:taxon-name-part taxon-name-part-type="species">ephippium</tp:taxon-name-part>
                    <object-id xmlns:xlink="http://www.w3.org/1999/xlink" xlink:type="simple">http://species-id.net/wiki/_Bulimulus_ephippium</object-id>
                    </tp:taxon-name><tp:taxon-authority>Ancey, 1904</tp:taxon-authority><xref ref-type="fig" rid="F16">Figs 16C, 16ii</xref><tp:nomenclature-citation-list><tp:nomenclature-citation><tp:taxon-name>Bulimulus ephippium</tp:taxon-name><comment><xref ref-type="bibr" rid="B8">Ancey 1904</xref>: 102; <xref ref-type="bibr" rid="B18">Breure 1979</xref>: 62; <xref ref-type="bibr" rid="B66">Simone 2006</xref>: 118, fig. 361; <xref ref-type="bibr" rid="B68">Wood and Gallichan 2008</xref>: 44.</comment></tp:nomenclature-citation><tp:nomenclature-citation><tp:taxon-name>?Bulimulus ephippium</tp:taxon-name><comment> Ancey; <xref ref-type="bibr" rid="B17">Breure 1978</xref>: 144, pl. 11 fig. 8.</comment></tp:nomenclature-citation></tp:nomenclature-citation-list></tp:nomenclature><tp:treatment-sec sec-type="Type locality"><title>Type locality.</title><p>“Bahia, Brazil (<italic>teste</italic> H. Fulton)”.</p></tp:treatment-sec><tp:treatment-sec sec-type="Label"><title>Label.</title><p>“Bahia” in Fulton’s handwriting; taxon name in Ancey’s handwriting.</p></tp:treatment-sec><tp:treatment-sec sec-type="Dimensions"><title>Dimensions.</title><p>“Longit. 20, diam. 12 mill.”; lectotype H 19.5, D 12.5, W 5.5.</p></tp:treatment-sec><tp:treatment-sec sec-type="Type material"><title>Type material.</title><p>RBINS/MT2350, lectotype (<bold>design. n.</bold>), ex Géret ex Ancey (Dautzenberg coll.).</p></tp:treatment-sec><tp:treatment-sec sec-type="Remarks"><title>Remarks.</title><p><xref ref-type="bibr" rid="B17">Breure (1978)</xref> mentioned that he had found syntypes in both the NHM and RBINS collections and figured the species for the first time. He redescribed the species but noted that its classification remained doubtful. Nevertheless he arranged it under <italic><tp:taxon-name>Bulimulus</tp:taxon-name></italic> in his 1979 revision. Upon restudying both specimens, it is clear that the protoconch sculpture is quite different from the pattern normal for that genus; especially the thin spiral lines give a strong hint that it should be separated. For that reason it cannot be classified with <italic><tp:taxon-name>Rhinus</tp:taxon-name></italic> either, although it bears resemblance in shell shape to species of that genus. It is now considered as <italic><tp:taxon-name>Simpulopsis (Eudioptus)</tp:taxon-name></italic>, where it is the largest species. The RBINS specimen is here designated as lectotype.</p></tp:treatment-sec><tp:treatment-sec sec-type="Current systematic position"><title>Current systematic position.</title><p><tp:taxon-name>Simpulopsidae</tp:taxon-name>, <italic><tp:taxon-name>Simpulopsis (Eudioptus) ephippium</tp:taxon-name></italic> (Ancey, 1904).</p></tp:treatment-sec><tp:treatment-sec><!--Section generated to contain objects referenced in tp:taxon-treatment.--><fig id="F16" position="float" orientation="portrait"><label>Figure 16.</label><caption><p><bold>A–B, i</bold> <italic><tp:taxon-name>Rhinus argentinus</tp:taxon-name></italic> (Ancey, 1901), syntype RBINS/MT1867 (H=19.7).  <bold>C, ii</bold> <italic><tp:taxon-name>Simpulopsis (Eudioptus) ephippium</tp:taxon-name></italic> (Ancey, 1904), lectotype RBINS/MT2350 (H=19.5).</p></caption><graphic xmlns:xlink="http://www.w3.org/1999/xlink" xlink:href="ZooKeys-101-001-g016.jpg" position="float" orientation="portrait" xlink:type="simple"/></fig></tp:treatment-sec><ref-list><ref id="B8"><mixed-citation xmlns:xlink="http://www.w3.org/1999/xlink" xlink:type="simple"><person-group><name name-style="western"><surname>Ancey</surname><given-names>CF</given-names></name></person-group> (<year>1904</year>)<article-title> New land shells from South America.</article-title><source>The Nautilus</source><volume>17</volume>:<fpage>102</fpage>-<lpage>104</lpage>.</mixed-citation></ref><ref id="B18"><mixed-citation xmlns:xlink="http://www.w3.org/1999/xlink" xlink:type="simple"><person-group><name name-style="western"><surname>Breure</surname><given-names>ASH</given-names></name></person-group> (<year>1979</year>)<article-title> Systematics, phylogeny and zoogeography of Bulimulinae (Mollusca).</article-title><source>Zoologische Verhandelingen Leiden</source><volume>168</volume>:<fpage>1</fpage>-<lpage>215</lpage>.</mixed-citation></ref><ref id="B66"><mixed-citation xmlns:xlink="http://www.w3.org/1999/xlink" xlink:type="simple"><person-group><name name-style="western"><surname>Simone</surname><given-names>LRL</given-names></name></person-group> (<year>2006</year>)<source> Land and freshwater molluscs of Brazil. EGB/Fapesp, Sao Paulo, 390 pp.</source></mixed-citation></ref><ref id="B68"><mixed-citation xmlns:xlink="http://www.w3.org/1999/xlink" xlink:type="simple"><person-group><name name-style="western"><surname>Wood</surname><given-names>H</given-names></name><name name-style="western"><surname>Gallichan</surname><given-names>J</given-names></name></person-group> (<year>2008</year>)<source> The new molluscan names of César-Marie-Félix Ancey including illustrated type material from the National Museum of Wales. Studies in Biodiversity and Systematics of Terrestrial Organisms from the National Museum of Wales, Biotir Reports 3: i–vi, 1–162.</source></mixed-citation></ref><ref id="B17"><mixed-citation xmlns:xlink="http://www.w3.org/1999/xlink" xlink:type="simple"><person-group><name name-style="western"><surname>Breure</surname><given-names>ASH</given-names></name></person-group> (<year>1978</year>)<article-title> Notes on and descriptions of Bulimulidae (Mollusca, Gastropoda).</article-title><source>Zoologische Verhandelingen Leiden</source><volume>164</volume>:<fpage>1</fpage>-<lpage>255</lpage>.</mixed-citation></ref></ref-list></tp:taxon-treatment>
