# Supplementary material for: Annotated type catalogue of the Orthalicoidea (Mollusca, Gastropoda) in the Royal Belgian Institute of Sciences, Brussels, with descriptions of two new species
Source: Zookeys. 2011 May 31;(101):1–50. doi: 10.3897/zookeys.101.1133 (PMC3118702; doi:10.3897/zookeys.101.1133)
Supplement: XML Treatment for Bulimus fulminans [file zookeys.101.1133-treatment24.xml]

<!DOCTYPE tp:taxon-treatment
  PUBLIC "-//TaxonX//DTD Taxonomic Treatment Publishing DTD v0 20100105//EN" "tax-treatment-NSO.dtd">
<tp:taxon-treatment xmlns:tp="http://www.plazi.org/taxpub"><tp:treatment-meta><mixed-citation publication-type="journal"><person-group><name><surname>Breure</surname><given-names>Abraham S.H.</given-names></name></person-group><article-title>Annotated type catalogue of the Orthalicoidea (Mollusca, Gastropoda) in the Royal Belgian Institute of Sciences, Brussels, with descriptions of two new species</article-title><source>Zookeys</source><day>31</day><month>5</month><year>2011</year><volume>2011</volume><issue>101</issue><fpage>1</fpage><lpage>50</lpage><pub-id pub-id-type="doi">10.3897/zookeys.101.1133</pub-id></mixed-citation></tp:treatment-meta><tp:nomenclature><tp:taxon-name>
                        <tp:taxon-name-part taxon-name-part-type="genus">Bulimus</tp:taxon-name-part>
                        <tp:taxon-name-part taxon-name-part-type="species">fulminans</tp:taxon-name-part>
                    <object-id xmlns:xlink="http://www.w3.org/1999/xlink" xlink:type="simple">http://species-id.net/wiki/Bulimus_fulminans</object-id>
                    </tp:taxon-name><tp:taxon-authority>Nyst, 1843</tp:taxon-authority><xref ref-type="fig" rid="F6">Figs 6A–C, 6i</xref><tp:nomenclature-citation-list><tp:nomenclature-citation><tp:taxon-name>Bulimus fulminans</tp:taxon-name><comment><xref ref-type="bibr" rid="B56">Nyst 1843</xref>: 261, pl. 7 fig. 1.</comment></tp:nomenclature-citation></tp:nomenclature-citation-list></tp:nomenclature><tp:treatment-sec sec-type="Type locality"><title>Type locality.</title><p>“la Colombie [sic, Venezuela], dans la province de Cumana [Edo. Sucre]”.</p></tp:treatment-sec><tp:treatment-sec sec-type="Label"><title>Label.</title><p>“Venezula (sic) / Cumana”, in Nyst’s handwriting.</p></tp:treatment-sec><tp:treatment-sec sec-type="Dimensions"><title>Dimensions.</title><p>“60 millimètres de longeur sur 28 de largeur”; lectotype H 59.2, D 32.4, W 4.8.</p></tp:treatment-sec><tp:treatment-sec sec-type="Type material"><title>Type material.</title><p>RBINS/MT2351, lectotype (<bold>design. n.</bold>), ex Nyst.</p></tp:treatment-sec><tp:treatment-sec sec-type="Remarks"><title>Remarks.</title><p>The specimen corresponds to the original measurements given by Nyst, whose label is dated 1874 and indicated “type”. As there is no evidence that the description of Nyst was based on one specimen, it is here designated lectotype.</p></tp:treatment-sec><tp:treatment-sec sec-type="Current systematic position"><title>Current systematic position.</title><p><tp:taxon-name>Amphibulimidae</tp:taxon-name>, <italic><tp:taxon-name>Plekocheilus (Plekocheilus) fulminans</tp:taxon-name></italic> (Nyst, 1843).</p></tp:treatment-sec><tp:treatment-sec><!--Section generated to contain objects referenced in tp:taxon-treatment.--><fig id="F6" position="float" orientation="portrait"><label>Figure 6.</label><caption><p><bold>A–C, i</bold> <italic><tp:taxon-name>Plekocheilus (Plekocheilus) fulminans</tp:taxon-name></italic> (Nyst, 1845), lectotype RBINS/MT2351 (H=59.2).</p></caption><graphic xmlns:xlink="http://www.w3.org/1999/xlink" xlink:href="ZooKeys-101-001-g006.jpg" position="float" orientation="portrait" xlink:type="simple"/></fig></tp:treatment-sec><ref-list><ref id="B56"><mixed-citation xmlns:xlink="http://www.w3.org/1999/xlink" xlink:type="simple"><person-group><name name-style="western"><surname>Nyst</surname><given-names>PH</given-names></name></person-group> (<year>1843</year>)<article-title> Notice sur deux coquilles colombiennes du genre <italic>Bulimus</italic>.</article-title><source>Mémoires de la Société Royale des Sciences de Liège</source><volume>1</volume>:<fpage>261</fpage>-<lpage>262</lpage>.</mixed-citation></ref></ref-list></tp:taxon-treatment>
