# Supplementary material for: Annotated type catalogue of the Orthalicoidea (Mollusca, Gastropoda) in the Royal Belgian Institute of Sciences, Brussels, with descriptions of two new species
Source: Zookeys. 2011 May 31;(101):1–50. doi: 10.3897/zookeys.101.1133 (PMC3118702; doi:10.3897/zookeys.101.1133)
Supplement: XML Treatment for Bulimulus alternatus hesperius [file zookeys.101.1133-treatment27.xml]

<!DOCTYPE tp:taxon-treatment
  PUBLIC "-//TaxonX//DTD Taxonomic Treatment Publishing DTD v0 20100105//EN" "tax-treatment-NSO.dtd">
<tp:taxon-treatment xmlns:tp="http://www.plazi.org/taxpub"><tp:treatment-meta><mixed-citation publication-type="journal"><person-group><name><surname>Breure</surname><given-names>Abraham S.H.</given-names></name></person-group><article-title>Annotated type catalogue of the Orthalicoidea (Mollusca, Gastropoda) in the Royal Belgian Institute of Sciences, Brussels, with descriptions of two new species</article-title><source>Zookeys</source><day>31</day><month>5</month><year>2011</year><volume>2011</volume><issue>101</issue><fpage>1</fpage><lpage>50</lpage><pub-id pub-id-type="doi">10.3897/zookeys.101.1133</pub-id></mixed-citation></tp:treatment-meta><tp:nomenclature><tp:taxon-name>
                        <tp:taxon-name-part taxon-name-part-type="genus">Bulimulus</tp:taxon-name-part>
                        <tp:taxon-name-part taxon-name-part-type="species">alternatus</tp:taxon-name-part>
                        <tp:taxon-name-part taxon-name-part-type="subspecies">hesperius</tp:taxon-name-part>
                    <object-id xmlns:xlink="http://www.w3.org/1999/xlink" xlink:type="simple">http://species-id.net/wiki/Bulimulus_alternatus_hesperius</object-id>
                    </tp:taxon-name><tp:taxon-authority>Pilsbry and Ferriss, 1924</tp:taxon-authority><xref ref-type="fig" rid="F15">Figs 15C, 15iv</xref><tp:nomenclature-citation-list><tp:nomenclature-citation><tp:taxon-name>Bulimulus alternatus hesperius</tp:taxon-name><comment> Pilsbry and Ferriss in <xref ref-type="bibr" rid="B40">Ferriss 1924</xref>: 40; H.B. <xref ref-type="bibr" rid="B9">Baker 1962</xref>: 10.</comment></tp:nomenclature-citation></tp:nomenclature-citation-list></tp:nomenclature><tp:treatment-sec sec-type="Type locality"><title>Type locality.</title><p>[U.S.A., Texas] “east side of the Pecos [river] at the High Bridge”.</p></tp:treatment-sec><tp:treatment-sec sec-type="Label"><title>Label.</title><p>“near Pecos river / Texas”; see remarks.</p></tp:treatment-sec><tp:treatment-sec sec-type="Dimensions"><title>Dimensions.</title><p>“34 mm. long, 17.4 mm. diameter”; figured specimen H 34.2, D 17.2, W 7.7.</p></tp:treatment-sec><tp:treatment-sec sec-type="Type material"><title>Type material.</title><p>RBINS/MT2353, two probable paratypes, ex Eyerdam, J.H. Ferriss leg., 1924 (Dautzenberg coll.).</p></tp:treatment-sec><tp:treatment-sec sec-type="Remarks"><title>Remarks.</title><p>Pilsbry and Ferriss (in <xref ref-type="bibr" rid="B40">Ferris 1924</xref>) state they have selected a specimen as type, which according to H.B. <xref ref-type="bibr" rid="B9">Baker (1962)</xref> is holotype ANSP 84627a. As the label states that the material was collected by Ferriss in 1924, it probably belongs to the original type series. The locality—although more vaguely formulated on the label—corresponds to the area mentioned by <xref ref-type="bibr" rid="B40">Ferriss (1924)</xref> for the type series.</p></tp:treatment-sec><tp:treatment-sec sec-type="Current systematic position"><title>Current systematic position.</title><p><tp:taxon-name>Bulimulidae</tp:taxon-name>, <italic><tp:taxon-name>Rabdotus alternatus</tp:taxon-name></italic> (Say, 1829).</p></tp:treatment-sec><tp:treatment-sec><!--Section generated to contain objects referenced in tp:taxon-treatment.--><fig id="F15" position="float" orientation="portrait"><label>Figure 15.</label><caption><p><bold>A, ii</bold> <italic><tp:taxon-name>Protoglyptus mazei</tp:taxon-name></italic> (Crosse, 1874), paralectotype RBINS/MT2360 (H=14.5). <bold>B, iii</bold> <italic><tp:taxon-name>Protoglyptus dejectus</tp:taxon-name></italic> (Fulton, 1907), paralectotype RBINS/MT2348 (H=28.0). <bold>C, iv</bold> <italic><tp:taxon-name>Rabdotus dealbatus</tp:taxon-name></italic> (Say, 1821), probable paratype of <italic><tp:taxon-name>Bulimulus alternatus hesperius</tp:taxon-name></italic> Pilsbry and Ferriss, 1924 RBINS/MT2353 (H=34.2). <bold>D, i</bold> <italic><tp:taxon-name>Kuschelenia (Vermiculatus) sanborni</tp:taxon-name></italic> (Haas, 1947), paratype RBINS/MT2372  (H=10.0).</p></caption><graphic xmlns:xlink="http://www.w3.org/1999/xlink" xlink:href="ZooKeys-101-001-g015.jpg" position="float" orientation="portrait" xlink:type="simple"/></fig></tp:treatment-sec><ref-list><ref id="B40"><mixed-citation xmlns:xlink="http://www.w3.org/1999/xlink" xlink:type="simple"><person-group><name name-style="western"><surname>Ferriss</surname><given-names>JH</given-names></name></person-group> (<year>1924</year>)<article-title> On the Rio Grande.</article-title><source>The Nautilus</source><volume>38</volume>:<fpage>37</fpage>-<lpage>43</lpage>.</mixed-citation></ref><ref id="B9"><mixed-citation xmlns:xlink="http://www.w3.org/1999/xlink" xlink:type="simple"><person-group><name name-style="western"><surname>Baker</surname><given-names>HB</given-names></name></person-group> (<year>1962</year>)<article-title> Type land snails in the Academy of Natural Sciences of Philadelphia. I. Land Pulmonata, exclusive of North America north of Mexico.</article-title><source>Proceedings of the Academy of Natural Sciences of Philadelphia</source><volume>114</volume>:<fpage>1</fpage>-<lpage>21</lpage>.</mixed-citation></ref></ref-list></tp:taxon-treatment>
