# Supplementary material for: Annotated type catalogue of the Orthalicoidea (Mollusca, Gastropoda) in the Royal Belgian Institute of Sciences, Brussels, with descriptions of two new species
Source: Zookeys. 2011 May 31;(101):1–50. doi: 10.3897/zookeys.101.1133 (PMC3118702; doi:10.3897/zookeys.101.1133)
Supplement: XML Treatment for Thaumastus juana [file zookeys.101.1133-treatment33.xml]

<!DOCTYPE tp:taxon-treatment
  PUBLIC "-//TaxonX//DTD Taxonomic Treatment Publishing DTD v0 20100105//EN" "tax-treatment-NSO.dtd">
<tp:taxon-treatment xmlns:tp="http://www.plazi.org/taxpub"><tp:treatment-meta><mixed-citation publication-type="journal"><person-group><name><surname>Breure</surname><given-names>Abraham S.H.</given-names></name></person-group><article-title>Annotated type catalogue of the Orthalicoidea (Mollusca, Gastropoda) in the Royal Belgian Institute of Sciences, Brussels, with descriptions of two new species</article-title><source>Zookeys</source><day>31</day><month>5</month><year>2011</year><volume>2011</volume><issue>101</issue><fpage>1</fpage><lpage>50</lpage><pub-id pub-id-type="doi">10.3897/zookeys.101.1133</pub-id></mixed-citation></tp:treatment-meta><tp:nomenclature><tp:taxon-name>
                        <tp:taxon-name-part taxon-name-part-type="genus">Thaumastus</tp:taxon-name-part>
                        <tp:taxon-name-part taxon-name-part-type="species">juana</tp:taxon-name-part>
                    <object-id xmlns:xlink="http://www.w3.org/1999/xlink" xlink:type="simple">http://species-id.net/wiki/Thaumastus_juana</object-id>
                    </tp:taxon-name><tp:taxon-authority>Cousin, 1887</tp:taxon-authority><xref ref-type="fig" rid="F10">Figs 10C–D, 10ii</xref><tp:nomenclature-citation-list><tp:nomenclature-citation><tp:taxon-name>Thaumastus juana</tp:taxon-name><comment><xref ref-type="bibr" rid="B27">Cousin 1887</xref>: 228, pl. 4 fig. 10.</comment></tp:nomenclature-citation><tp:nomenclature-citation><tp:taxon-name>Peronaeus (Lissoacme) juana</tp:taxon-name><comment> (Cousin); Breure 1975: 1141, pl. 6 fig. 5.</comment></tp:nomenclature-citation></tp:nomenclature-citation-list></tp:nomenclature><tp:treatment-sec sec-type="Type locality"><title>Type locality.</title><p>[Ecuador, Prov. Azuay] “Gualacco [sic, Gualaceo], province de Cuença”.</p></tp:treatment-sec><tp:treatment-sec sec-type="Label"><title>Label.</title><p>“chemin à Gualacco, rives du Paute, avant le pont”, in Cousin’s handwriting.</p></tp:treatment-sec><tp:treatment-sec sec-type="Dimensions"><title>Dimensions.</title><p>“long., 20 à 23 mm; diam. 10 à 12 mm”; figured specimen H 19.1, D 8.76, W 7.7.</p></tp:treatment-sec><tp:treatment-sec sec-type="Type material"><title>Type material.</title><p>RBINS/MT2357, seven paralectotypes, Cousin leg. (Dautzenberg coll.).</p></tp:treatment-sec><tp:treatment-sec sec-type="Remarks"><title>Remarks.</title><p>The lectotype is in the MNHN collection (<xref ref-type="bibr" rid="B15">Breure 1975b</xref>). According to the inventory of Cousin’s collection, there were originally 35 specimens present.</p></tp:treatment-sec><tp:treatment-sec sec-type="Current systematic position"><title>Current systematic position.</title><p><tp:taxon-name>Bulimulidae</tp:taxon-name>, <italic><tp:taxon-name>Bostryx juana</tp:taxon-name></italic> (Cousin, 1887).</p></tp:treatment-sec><tp:treatment-sec><!--Section generated to contain objects referenced in tp:taxon-treatment.--><fig id="F10" position="float" orientation="portrait"><label>Figure 10.</label><caption><p><italic><tp:taxon-name>Bostryx</tp:taxon-name></italic> species. <bold>A–B, i</bold> <italic><tp:taxon-name>Bostryx alausiensis</tp:taxon-name></italic> (Cousin, 1887), paralectotype RBINS/MT2333  (H=25.2). <bold>C–D, ii</bold> <italic><tp:taxon-name>Bostryx juana</tp:taxon-name></italic> (Cousin, 1887), paralectotype RBINS/MT2357 (H= 19.1). <bold>E, iii</bold> <italic><tp:taxon-name>Bostryx chacoensis</tp:taxon-name></italic> (Preston, 1907), syntype RBINS/MT2343 (H=30.1) <bold>F–G, iv</bold> <italic><tp:taxon-name>Bostryx borellii</tp:taxon-name></italic> (Ancey, 1897), syntype RBINS/MT/xx (H=28.8). <bold>H, v</bold> <italic><tp:taxon-name>Bostryx carandaitiensis</tp:taxon-name></italic> (Preston, 1907), syntype RBINS/MT2341 (H=32.1).</p></caption></fig></tp:treatment-sec><ref-list><ref id="B27"><mixed-citation xmlns:xlink="http://www.w3.org/1999/xlink" xlink:type="simple"><person-group><name name-style="western"><surname>Cousin</surname><given-names>A</given-names></name></person-group> (<year>1887</year>)<article-title> Faune malacologique de la république de l’Équateur.</article-title><source>Bulletin de la Société Zoologique de France</source><volume>12</volume>:<fpage>187</fpage>-<lpage>287</lpage>.</mixed-citation></ref><ref id="B15"><mixed-citation xmlns:xlink="http://www.w3.org/1999/xlink" xlink:type="simple"><person-group><name name-style="western"><surname>Breure</surname><given-names>ASH</given-names></name></person-group> (<year>1975b</year>)<article-title> Types of Bulimulidae (Mollusca, Gastropoda) in the Muséum national d’Histoire naturelle, Paris.</article-title><source>Bulletin du Muséum national d’Histoire naturelle Paris (3) 331, Zoologie</source><volume>233</volume>:<fpage>1137</fpage>-<lpage>1187</lpage>.</mixed-citation></ref></ref-list></tp:taxon-treatment>
