# Supplementary material for: Annotated type catalogue of the Orthalicoidea (Mollusca, Gastropoda) in the Royal Belgian Institute of Sciences, Brussels, with descriptions of two new species
Source: Zookeys. 2011 May 31;(101):1–50. doi: 10.3897/zookeys.101.1133 (PMC3118702; doi:10.3897/zookeys.101.1133)
Supplement: XML Treatment for Bulimulus mazei [file zookeys.101.1133-treatment36.xml]

<!DOCTYPE tp:taxon-treatment
  PUBLIC "-//TaxonX//DTD Taxonomic Treatment Publishing DTD v0 20100105//EN" "tax-treatment-NSO.dtd">
<tp:taxon-treatment xmlns:tp="http://www.plazi.org/taxpub"><tp:treatment-meta><mixed-citation publication-type="journal"><person-group><name><surname>Breure</surname><given-names>Abraham S.H.</given-names></name></person-group><article-title>Annotated type catalogue of the Orthalicoidea (Mollusca, Gastropoda) in the Royal Belgian Institute of Sciences, Brussels, with descriptions of two new species</article-title><source>Zookeys</source><day>31</day><month>5</month><year>2011</year><volume>2011</volume><issue>101</issue><fpage>1</fpage><lpage>50</lpage><pub-id pub-id-type="doi">10.3897/zookeys.101.1133</pub-id></mixed-citation></tp:treatment-meta><tp:nomenclature><tp:taxon-name>
                        <tp:taxon-name-part taxon-name-part-type="genus">Bulimulus</tp:taxon-name-part>
                        <tp:taxon-name-part taxon-name-part-type="species">mazei</tp:taxon-name-part>
                    <object-id xmlns:xlink="http://www.w3.org/1999/xlink" xlink:type="simple">http://species-id.net/wiki/Bulimulus_mazei</object-id>
                    </tp:taxon-name><tp:taxon-authority>Crosse, 1874</tp:taxon-authority><xref ref-type="fig" rid="F15">Figs 15A, 15ii</xref><tp:nomenclature-citation-list><tp:nomenclature-citation><tp:taxon-name>Bulimulus mazei</tp:taxon-name><comment><xref ref-type="bibr" rid="B25">Crosse 1874a</xref>: 118; <xref ref-type="bibr" rid="B26">Crosse 1874b</xref>: 202, pl. 4 fig. 3; <xref ref-type="bibr" rid="B41">Fischer-Piette 1950</xref>: 80.</comment></tp:nomenclature-citation><tp:nomenclature-citation><tp:taxon-name>Naesiotus mazei</tp:taxon-name><comment> (Crosse); <xref ref-type="bibr" rid="B14">Breure 1975a</xref>: 84, pl. 8 fig. 11; <xref ref-type="bibr" rid="B15">Breure 1975b</xref>: 1146; <xref ref-type="bibr" rid="B18">Breure 1979</xref>: 70.</comment></tp:nomenclature-citation></tp:nomenclature-citation-list></tp:nomenclature><tp:treatment-sec sec-type="Type locality"><title>Type locality.</title><p>[Martinique] “Massif des Pitons, ad 730 met. altitudinem supra mare (Mazé)”.</p></tp:treatment-sec><tp:treatment-sec sec-type="Label"><title>Label.</title><p>“Martinique”, “Massif des Pitons”, in handwriting of Crosse.</p></tp:treatment-sec><tp:treatment-sec sec-type="Dimensions"><title>Dimensions.</title><p>“Long. 19 mill., diam. maj. 7”; figured specimen H 14.5, D 5.9, W 6.4.</p></tp:treatment-sec><tp:treatment-sec sec-type="Type material"><title>Type material.</title><p>RBINS/MT2360, one paralectotype, ex Crosse, Mazé leg. (Dautzenberg coll.).</p></tp:treatment-sec><tp:treatment-sec sec-type="Remarks"><title>Remarks.</title><p>The holotype designation of a specimen in the MNHN collection (<xref ref-type="bibr" rid="B41">Fischer-Piette 1950</xref>) has to be interpreted as lectotype designation (Art. 74.6 ICZN); the measurements of this specimen closely match those given by Crosse <!--PageBreak-->(<xref ref-type="bibr" rid="B15">Breure 1975b</xref>). The RBINS material should thus be considered a paralectotype; it is a subadult specimen.</p></tp:treatment-sec><tp:treatment-sec sec-type="Current systematic position"><title>Current systematic position.</title><p><tp:taxon-name>Bulimulidae</tp:taxon-name>, <italic><tp:taxon-name>Protoglyptus mazei</tp:taxon-name></italic> (Crosse, 1874) (<bold>comb. n.</bold>).</p></tp:treatment-sec><tp:treatment-sec><!--Section generated to contain objects referenced in tp:taxon-treatment.--><fig id="F15" position="float" orientation="portrait"><label>Figure 15.</label><caption><p><bold>A, ii</bold> <italic><tp:taxon-name>Protoglyptus mazei</tp:taxon-name></italic> (Crosse, 1874), paralectotype RBINS/MT2360 (H=14.5). <bold>B, iii</bold> <italic><tp:taxon-name>Protoglyptus dejectus</tp:taxon-name></italic> (Fulton, 1907), paralectotype RBINS/MT2348 (H=28.0). <bold>C, iv</bold> <italic><tp:taxon-name>Rabdotus dealbatus</tp:taxon-name></italic> (Say, 1821), probable paratype of <italic><tp:taxon-name>Bulimulus alternatus hesperius</tp:taxon-name></italic> Pilsbry and Ferriss, 1924 RBINS/MT2353 (H=34.2). <bold>D, i</bold> <italic><tp:taxon-name>Kuschelenia (Vermiculatus) sanborni</tp:taxon-name></italic> (Haas, 1947), paratype RBINS/MT2372  (H=10.0).</p></caption><graphic xmlns:xlink="http://www.w3.org/1999/xlink" xlink:href="ZooKeys-101-001-g015.jpg" position="float" orientation="portrait" xlink:type="simple"/></fig></tp:treatment-sec><ref-list><ref id="B25"><mixed-citation xmlns:xlink="http://www.w3.org/1999/xlink" xlink:type="simple"><person-group><name name-style="western"><surname>Crosse</surname><given-names>H</given-names></name></person-group> (<year>1874a</year>)<article-title> Diagnoses molluscorum Martinicensium novorum.</article-title><source>Journal de Conchyliologie</source><volume>22</volume>:<fpage>118</fpage>-<lpage>119</lpage>.</mixed-citation></ref><ref id="B26"><mixed-citation xmlns:xlink="http://www.w3.org/1999/xlink" xlink:type="simple"><person-group><name name-style="western"><surname>Crosse</surname><given-names>H</given-names></name></person-group> (<year>1874b</year>)<article-title> Descriptions d’espèces de mollusques inédites provenant de la Martinique.</article-title><source>Journal de Conchyliologie</source><volume>22</volume>:<fpage>202</fpage>-<lpage>205</lpage>.</mixed-citation></ref><ref id="B41"><mixed-citation xmlns:xlink="http://www.w3.org/1999/xlink" xlink:type="simple"><person-group><name name-style="western"><surname>Fischer-Piette</surname><given-names>E</given-names></name></person-group> (<year>1950</year>)<source> Liste des types décrits dans le Journal de Conchyliologie et conservés dans la collection de ce Journal. Journal de Conchyliologie 90: 8–23, 65–82, 149–179.</source></mixed-citation></ref><ref id="B14"><mixed-citation xmlns:xlink="http://www.w3.org/1999/xlink" xlink:type="simple"><person-group><name name-style="western"><surname>Breure</surname><given-names>ASH</given-names></name></person-group> (<year>1975a</year>)<article-title> Caribbean land molluscs: Bulimulidae, II. <italic>Plekocheilus</italic> and <italic>Naesiotus</italic>.</article-title><source>Studies on the Fauna of Curaçao and other Caribbean Islands</source><volume>46</volume>:<fpage>71</fpage>-<lpage>93</lpage>.</mixed-citation></ref><ref id="B15"><mixed-citation xmlns:xlink="http://www.w3.org/1999/xlink" xlink:type="simple"><person-group><name name-style="western"><surname>Breure</surname><given-names>ASH</given-names></name></person-group> (<year>1975b</year>)<article-title> Types of Bulimulidae (Mollusca, Gastropoda) in the Muséum national d’Histoire naturelle, Paris.</article-title><source>Bulletin du Muséum national d’Histoire naturelle Paris (3) 331, Zoologie</source><volume>233</volume>:<fpage>1137</fpage>-<lpage>1187</lpage>.</mixed-citation></ref><ref id="B18"><mixed-citation xmlns:xlink="http://www.w3.org/1999/xlink" xlink:type="simple"><person-group><name name-style="western"><surname>Breure</surname><given-names>ASH</given-names></name></person-group> (<year>1979</year>)<article-title> Systematics, phylogeny and zoogeography of Bulimulinae (Mollusca).</article-title><source>Zoologische Verhandelingen Leiden</source><volume>168</volume>:<fpage>1</fpage>-<lpage>215</lpage>.</mixed-citation></ref></ref-list></tp:taxon-treatment>
