# Supplementary material for: Annotated type catalogue of the Orthalicoidea (Mollusca, Gastropoda) in the Royal Belgian Institute of Sciences, Brussels, with descriptions of two new species
Source: Zookeys. 2011 May 31;(101):1–50. doi: 10.3897/zookeys.101.1133 (PMC3118702; doi:10.3897/zookeys.101.1133)
Supplement: XML Treatment for Bulimus melanocheilus [file zookeys.101.1133-treatment37.xml]

<!DOCTYPE tp:taxon-treatment
  PUBLIC "-//TaxonX//DTD Taxonomic Treatment Publishing DTD v0 20100105//EN" "tax-treatment-NSO.dtd">
<tp:taxon-treatment xmlns:tp="http://www.plazi.org/taxpub"><tp:treatment-meta><mixed-citation publication-type="journal"><person-group><name><surname>Breure</surname><given-names>Abraham S.H.</given-names></name></person-group><article-title>Annotated type catalogue of the Orthalicoidea (Mollusca, Gastropoda) in the Royal Belgian Institute of Sciences, Brussels, with descriptions of two new species</article-title><source>Zookeys</source><day>31</day><month>5</month><year>2011</year><volume>2011</volume><issue>101</issue><fpage>1</fpage><lpage>50</lpage><pub-id pub-id-type="doi">10.3897/zookeys.101.1133</pub-id></mixed-citation></tp:treatment-meta><tp:nomenclature><tp:taxon-name>
                        <tp:taxon-name-part taxon-name-part-type="genus">Bulimus</tp:taxon-name-part>
                        <tp:taxon-name-part taxon-name-part-type="species">melanocheilus</tp:taxon-name-part>
                    <object-id xmlns:xlink="http://www.w3.org/1999/xlink" xlink:type="simple">http://species-id.net/wiki/Bulimus_melanocheilus</object-id>
                    </tp:taxon-name><tp:taxon-authority>Nyst, 1845</tp:taxon-authority><xref ref-type="fig" rid="F4">Figs 4A–B, 4i</xref><tp:nomenclature-citation-list><tp:nomenclature-citation><tp:taxon-name>Bulimus melanocheilus</tp:taxon-name><comment><xref ref-type="bibr" rid="B58">Nyst 1845b</xref>: 149, pl. 2 fig. 3.</comment></tp:nomenclature-citation></tp:nomenclature-citation-list></tp:nomenclature><tp:treatment-sec sec-type="Type locality"><title>Type locality.</title><p>“l’Amérique mériodionale, au Pampas”.</p></tp:treatment-sec><tp:treatment-sec sec-type="Label"><title>Label.</title><p>“Amerique mériodionale / (Pampas) / Pampaijacu”, in Nyst’s handwriting.</p></tp:treatment-sec><tp:treatment-sec sec-type="Dimensions"><title>Dimensions.</title><p>“longeur de 80 millimètres sur 35 de largeur”; lectotype H 78.5, D 36.6, W 6.2.</p></tp:treatment-sec><tp:treatment-sec sec-type="Type material"><title>Type material.</title><p>RBINS/MT2361, lectotype (<bold>design. n.</bold>), ex Nyst.</p></tp:treatment-sec><tp:treatment-sec sec-type="Remarks"><title>Remarks.</title><p>The specimen is accompanied by a label of Nyst, dated 1874, and marked “type Nyst”. <xref ref-type="bibr" rid="B58">Nyst (1845b)</xref> writes “cette belle coquille”, but this is here—following ICZN Recommendation 73F—not interpreted as a holotype; the specimen is now designated as lectotype. The locality “ Pampaijacu” (or Pampayacu) is found only in Peru, both in Dept. Lima and Dept. Huánuco. Since the former is at 3800 m and beyond the altitudinal range known for this genus (0–2300 m; <xref ref-type="bibr" rid="B18">Breure 1979</xref>), the type locality is probably Pampayacu in Dept. Huánuco [<named-content xmlns:xlink="http://www.w3.org/1999/xlink" content-type="dwc:verbatimCoordinates" xlink:type="simple">09°33'S, 75°54'W</named-content>, 1150 m].</p></tp:treatment-sec><tp:treatment-sec sec-type="Current systematic position"><title>Current systematic position.</title><p><tp:taxon-name>Megaspiridae</tp:taxon-name>, <italic><tp:taxon-name>Thaumastus (Thaumastus) melanocheilus</tp:taxon-name></italic> (Nyst, 1845).<!--PageBreak--></p></tp:treatment-sec><tp:treatment-sec><!--Section generated to contain objects referenced in tp:taxon-treatment.--><fig id="F4" position="float" orientation="portrait"><label>Figure 4.</label><caption><p><bold>A–B, i</bold> <italic><tp:taxon-name>Thaumastus (Thaumastus) melanocheilus</tp:taxon-name></italic> (Nyst, 1845), lectotype RBINS/MT2361 (H=78.5). <bold>C–D, ii</bold> <italic><tp:taxon-name>Thaumastus (Thaumastus) blanfordianus</tp:taxon-name></italic> (Ancey, 1903), lectotype RBINS/MT1865 (H=52.5).</p></caption><graphic xmlns:xlink="http://www.w3.org/1999/xlink" xlink:href="ZooKeys-101-001-g004.jpg" position="float" orientation="portrait" xlink:type="simple"/></fig></tp:treatment-sec><ref-list><ref id="B58"><mixed-citation xmlns:xlink="http://www.w3.org/1999/xlink" xlink:type="simple"><person-group><name name-style="western"><surname>Nyst</surname><given-names>PH</given-names></name></person-group> (<year>1845b</year>)<article-title> Notice sur quelques Bulimes nouveaux ou peu connus.</article-title><source>Bulletin de l’Académie Royale des Sciences, des Lettres et des Beaux-Arts de Belgique</source><volume>12</volume> (<issue>2</issue>):<fpage>146</fpage>-<lpage>153</lpage>.</mixed-citation></ref><ref id="B18"><mixed-citation xmlns:xlink="http://www.w3.org/1999/xlink" xlink:type="simple"><person-group><name name-style="western"><surname>Breure</surname><given-names>ASH</given-names></name></person-group> (<year>1979</year>)<article-title> Systematics, phylogeny and zoogeography of Bulimulinae (Mollusca).</article-title><source>Zoologische Verhandelingen Leiden</source><volume>168</volume>:<fpage>1</fpage>-<lpage>215</lpage>.</mixed-citation></ref></ref-list></tp:taxon-treatment>
