# Supplementary material for: Annotated type catalogue of the Orthalicoidea (Mollusca, Gastropoda) in the Royal Belgian Institute of Sciences, Brussels, with descriptions of two new species
Source: Zookeys. 2011 May 31;(101):1–50. doi: 10.3897/zookeys.101.1133 (PMC3118702; doi:10.3897/zookeys.101.1133)
Supplement: XML Treatment for Thaumastus nystianus nigricans [file zookeys.101.1133-treatment41.xml]

<!DOCTYPE tp:taxon-treatment
  PUBLIC "-//TaxonX//DTD Taxonomic Treatment Publishing DTD v0 20100105//EN" "tax-treatment-NSO.dtd">
<tp:taxon-treatment xmlns:tp="http://www.plazi.org/taxpub"><tp:treatment-meta><mixed-citation publication-type="journal"><person-group><name><surname>Breure</surname><given-names>Abraham S.H.</given-names></name></person-group><article-title>Annotated type catalogue of the Orthalicoidea (Mollusca, Gastropoda) in the Royal Belgian Institute of Sciences, Brussels, with descriptions of two new species</article-title><source>Zookeys</source><day>31</day><month>5</month><year>2011</year><volume>2011</volume><issue>101</issue><fpage>1</fpage><lpage>50</lpage><pub-id pub-id-type="doi">10.3897/zookeys.101.1133</pub-id></mixed-citation></tp:treatment-meta><tp:nomenclature><tp:taxon-name>
                        <tp:taxon-name-part taxon-name-part-type="genus">Thaumastus</tp:taxon-name-part>
                        <tp:taxon-name-part taxon-name-part-type="species">nystianus</tp:taxon-name-part>
                        <tp:taxon-name-part taxon-name-part-type="subspecies">nigricans</tp:taxon-name-part>  
                    <object-id xmlns:xlink="http://www.w3.org/1999/xlink" xlink:type="simple">http://species-id.net/wiki/Thaumastus_nystianus_nigricans</object-id>
                    </tp:taxon-name><tp:taxon-authority>Cousin, 1887</tp:taxon-authority><xref ref-type="fig" rid="F12">Figs 12B, 12ii</xref><tp:nomenclature-citation-list><tp:nomenclature-citation><tp:taxon-name>Thaumastus nystianus</tp:taxon-name><comment> var. <italic>nigricans</italic><xref ref-type="bibr" rid="B27">Cousin 1887</xref>: 220.</comment></tp:nomenclature-citation></tp:nomenclature-citation-list></tp:nomenclature><tp:treatment-sec sec-type="Type locality"><title>Type locality.</title><p>[Ecuador, Prov. Pichincha] “les bords du chemin qui conduit de Pomasqui à Chilguiltina”.</p></tp:treatment-sec><tp:treatment-sec sec-type="Label"><title>Label.</title><p>“chemin de Pomasqui à Chilguiltina” in Dautzenberg’s handwriting; see remarks.</p></tp:treatment-sec><tp:treatment-sec sec-type="Dimensions"><title>Dimensions.</title><p>Not given. Figured specimen H 37.3, D 17.7, W 6.3.</p></tp:treatment-sec><tp:treatment-sec sec-type="Type material"><title>Type material.</title><p>RBINS/MT2365, 13 possible syntypes, ex Cousin (Dautzenberg coll.).</p></tp:treatment-sec><tp:treatment-sec sec-type="Remarks"><title>Remarks.</title><p>The material is not accompanied by an original Cousin label, but it originates from Cousin; the specimens are treated herein as possible syntypes. This taxon is now considered a junior subjective synonym of <italic><tp:taxon-name>Bulimus nystianus</tp:taxon-name></italic> Pfeiffer, 1853 (<bold>syn. n.</bold>).</p></tp:treatment-sec><tp:treatment-sec sec-type="Current systematic position"><title>Current systematic position.</title><p><tp:taxon-name>Bulimulidae</tp:taxon-name>, <italic><tp:taxon-name>Drymaeus (Drymaeus) nystianus</tp:taxon-name></italic> (Pfeiffer, 1853).</p></tp:treatment-sec><tp:treatment-sec><!--Section generated to contain objects referenced in tp:taxon-treatment.--><fig id="F12" position="float" orientation="portrait"><label>Figure 12.</label><caption><p><italic><tp:taxon-name>Drymaeus</tp:taxon-name></italic> species. <bold>A, i</bold> <italic><tp:taxon-name>Drymaeus (Drymaeus) abruptus</tp:taxon-name></italic> (Rolle, 1904), paralectotype RBINS/MT2332 (H=36.6). <bold>B, ii</bold> <italic><tp:taxon-name>Drymaeus (Drymaeus) nystianus</tp:taxon-name></italic> (Pfeiffer, 1853), lectotype of <italic>nigricans</italic> Cousin, 1887 RBINS/MT2365 (H=37.3). <bold>C, iii</bold> <italic><tp:taxon-name>Drymaeus (Drymaeus) colimensis</tp:taxon-name></italic> (Rolle, 1904), paralectotype RBINS/MT2344 (H=29.1). <bold>D, iv</bold> <italic><tp:taxon-name>Drymaeus (Drymaeus) poecilus ictericus</tp:taxon-name></italic> (Ancey, 1892), syntype RBINS/MT1881 (H=28.1). <bold>E–F</bold> <italic><tp:taxon-name>Drymaeus (Mesembrinus) granadensis</tp:taxon-name></italic> (Pfeiffer, 1848) <bold>E, v</bold> syntype of <italic>interruptus</italic> Preston, 1909 RBINS/MT2257 (H=22.6). <bold>F, vi</bold> syntype of <italic>pallidus</italic> Preston, 1909 RBINS/MT2258 (H=24.0).</p></caption></fig></tp:treatment-sec><ref-list><ref id="B27"><mixed-citation xmlns:xlink="http://www.w3.org/1999/xlink" xlink:type="simple"><person-group><name name-style="western"><surname>Cousin</surname><given-names>A</given-names></name></person-group> (<year>1887</year>)<article-title> Faune malacologique de la république de l’Équateur.</article-title><source>Bulletin de la Société Zoologique de France</source><volume>12</volume>:<fpage>187</fpage>-<lpage>287</lpage>.</mixed-citation></ref></ref-list></tp:taxon-treatment>
