# Supplementary material for: Annotated type catalogue of the Orthalicoidea (Mollusca, Gastropoda) in the Royal Belgian Institute of Sciences, Brussels, with descriptions of two new species
Source: Zookeys. 2011 May 31;(101):1–50. doi: 10.3897/zookeys.101.1133 (PMC3118702; doi:10.3897/zookeys.101.1133)
Supplement: XML Treatment for Orphnus thompsoni olivacea [file zookeys.101.1133-treatment42.xml]

<!DOCTYPE tp:taxon-treatment
  PUBLIC "-//TaxonX//DTD Taxonomic Treatment Publishing DTD v0 20100105//EN" "tax-treatment-NSO.dtd">
<tp:taxon-treatment xmlns:tp="http://www.plazi.org/taxpub"><tp:treatment-meta><mixed-citation publication-type="journal"><person-group><name><surname>Breure</surname><given-names>Abraham S.H.</given-names></name></person-group><article-title>Annotated type catalogue of the Orthalicoidea (Mollusca, Gastropoda) in the Royal Belgian Institute of Sciences, Brussels, with descriptions of two new species</article-title><source>Zookeys</source><day>31</day><month>5</month><year>2011</year><volume>2011</volume><issue>101</issue><fpage>1</fpage><lpage>50</lpage><pub-id pub-id-type="doi">10.3897/zookeys.101.1133</pub-id></mixed-citation></tp:treatment-meta><tp:nomenclature><tp:taxon-name>
                        <tp:taxon-name-part taxon-name-part-type="genus">Orphnus</tp:taxon-name-part>
                        <tp:taxon-name-part taxon-name-part-type="species">thompsoni</tp:taxon-name-part>
                        <tp:taxon-name-part taxon-name-part-type="subspecies">olivacea</tp:taxon-name-part>
                    <object-id xmlns:xlink="http://www.w3.org/1999/xlink" xlink:type="simple">http://species-id.net/wiki/Orphnus_thompsoni_olivacea</object-id>
                    </tp:taxon-name><tp:taxon-authority>Cousin, 1887</tp:taxon-authority><xref ref-type="fig" rid="F7">Figs 7C, 7iii</xref><tp:nomenclature-citation-list><tp:nomenclature-citation><tp:taxon-name>Orphnus thompsoni</tp:taxon-name><comment> var. <italic>olivacea</italic><xref ref-type="bibr" rid="B27">Cousin 1887</xref>: 212.</comment></tp:nomenclature-citation></tp:nomenclature-citation-list></tp:nomenclature><tp:treatment-sec sec-type="Type locality"><title>Type locality.</title><p>[Ecuador, Prov. Azuay] “Cuença”.</p></tp:treatment-sec><tp:treatment-sec sec-type="Label"><title>Label.</title><p>“Cuenca, Ecuador”; see remarks.</p></tp:treatment-sec><tp:treatment-sec sec-type="Dimensions"><title>Dimensions.</title><p>Not given. Lectotype H 64.5, D 32.9, W 6.2.</p></tp:treatment-sec><tp:treatment-sec sec-type="Type material"><title>Type material.</title><p>RBINS/MT2366, lectotype (<bold>design. n.</bold>); MT2367, three paralectotypes, ex Cousin (Dautzenberg coll.).<!--PageBreak--></p></tp:treatment-sec><tp:treatment-sec sec-type="Remarks"><title>Remarks.</title><p>The original Cousin label mentions the taxon name only; the locality has been added by Dautzenberg, probably on the basis of Cousin’s paper. One specimen was found with the Cousin label stuffed inside the aperture and is here designated lectotype. The taxon is considered a junior subjective synonym of <italic><tp:taxon-name>Bulimus thompsonii</tp:taxon-name></italic> Pfeiffer, 1845 (<bold>syn. n.</bold>).</p></tp:treatment-sec><tp:treatment-sec sec-type="Current systematic position"><title>Current systematic position.</title><p><tp:taxon-name>Orthalicidae</tp:taxon-name>, <italic><tp:taxon-name>Kara thompsonii</tp:taxon-name></italic> (Pfeiffer, 1845) (<bold>comb. n.</bold>).</p></tp:treatment-sec><tp:treatment-sec><!--Section generated to contain objects referenced in tp:taxon-treatment.--><fig id="F7" position="float" orientation="portrait"><label>Figure 7.</label><caption><p><bold>A–D</bold> <italic><tp:taxon-name>Kara thompsonii</tp:taxon-name></italic> (Pfeiffer, 1851); <bold>A, i</bold> lectotype var. <italic>lutea</italic> Cousin, 1887 RBINS/MT2358  (H=77.6); <bold>B, ii</bold> lectotype of var. <italic>nigricans</italic> Cousin, 1887 RBINS/MT2363 (H=62.8); <bold>C, iii</bold> lectotype of var. <italic>olivacea</italic> Cousin, 1887 RBINS/MT2366 (H=64.5); <bold>D, iv</bold> lectotype of var. <italic>zebra</italic> Cousin, 1887 RBINS/MT2375 (H=46.4).</p></caption><graphic xmlns:xlink="http://www.w3.org/1999/xlink" xlink:href="ZooKeys-101-001-g007.jpg" position="float" orientation="portrait" xlink:type="simple"/></fig></tp:treatment-sec><ref-list><ref id="B27"><mixed-citation xmlns:xlink="http://www.w3.org/1999/xlink" xlink:type="simple"><person-group><name name-style="western"><surname>Cousin</surname><given-names>A</given-names></name></person-group> (<year>1887</year>)<article-title> Faune malacologique de la république de l’Équateur.</article-title><source>Bulletin de la Société Zoologique de France</source><volume>12</volume>:<fpage>187</fpage>-<lpage>287</lpage>.</mixed-citation></ref></ref-list></tp:taxon-treatment>
