# Supplementary material for: Annotated type catalogue of the Orthalicoidea (Mollusca, Gastropoda) in the Royal Belgian Institute of Sciences, Brussels, with descriptions of two new species
Source: Zookeys. 2011 May 31;(101):1–50. doi: 10.3897/zookeys.101.1133 (PMC3118702; doi:10.3897/zookeys.101.1133)
Supplement: XML Treatment for Bulimulus (Drymaeus) interruptus pallidus [file zookeys.101.1133-treatment43.xml]

<!DOCTYPE tp:taxon-treatment
  PUBLIC "-//TaxonX//DTD Taxonomic Treatment Publishing DTD v0 20100105//EN" "tax-treatment-NSO.dtd">
<tp:taxon-treatment xmlns:tp="http://www.plazi.org/taxpub"><tp:treatment-meta><mixed-citation publication-type="journal"><person-group><name><surname>Breure</surname><given-names>Abraham S.H.</given-names></name></person-group><article-title>Annotated type catalogue of the Orthalicoidea (Mollusca, Gastropoda) in the Royal Belgian Institute of Sciences, Brussels, with descriptions of two new species</article-title><source>Zookeys</source><day>31</day><month>5</month><year>2011</year><volume>2011</volume><issue>101</issue><fpage>1</fpage><lpage>50</lpage><pub-id pub-id-type="doi">10.3897/zookeys.101.1133</pub-id></mixed-citation></tp:treatment-meta><tp:nomenclature><tp:taxon-name>
                        <tp:taxon-name-part taxon-name-part-type="genus">Bulimulus</tp:taxon-name-part>
                        <tp:taxon-name-part taxon-name-part-type="subgenus"> (Drymaeus) </tp:taxon-name-part>
                        <tp:taxon-name-part taxon-name-part-type="species">interruptus</tp:taxon-name-part>
                        <tp:taxon-name-part taxon-name-part-type="subspecies">pallidus</tp:taxon-name-part>
                    <object-id xmlns:xlink="http://www.w3.org/1999/xlink" xlink:type="simple">http://species-id.net/wiki/Bulimulus_(Drymaeus)_interruptus_pallidus</object-id>
                    </tp:taxon-name><tp:taxon-authority>Preston, 1909</tp:taxon-authority><xref ref-type="fig" rid="F12">Figs 12F, 12vi</xref><tp:nomenclature-citation-list><tp:nomenclature-citation><tp:taxon-name>Bulimulus (Drymaeus) interruptus</tp:taxon-name><comment> var. <italic>pallidus</italic><xref ref-type="bibr" rid="B63">Preston 1909</xref>: 511, fig. 2.</comment></tp:nomenclature-citation></tp:nomenclature-citation-list></tp:nomenclature><tp:treatment-sec sec-type="Type locality"><title>Type locality.</title><p>“Merida, Venezuela”.</p></tp:treatment-sec><tp:treatment-sec sec-type="Label"><title>Label.</title><p>“Merida (Venezuela)”; see remarks.</p></tp:treatment-sec><tp:treatment-sec sec-type="Dimensions"><title>Dimensions.</title><p>Not given. Figured specimen H 24.0, D 11.0, W 6.2.</p></tp:treatment-sec><tp:treatment-sec sec-type="Type material"><title>Type material.</title><p>RBINS/MT2258, one syntype, ex Preston (Dautzenberg coll.).</p></tp:treatment-sec><tp:treatment-sec sec-type="Remarks"><title>Remarks.</title><p>The specimen is not accompanied by a Preston label, but Dautzenberg documented that he acquired the specimen from Preston on 19.xii.1907; the type status of the specimen is here not contested and it is regarded as a syntype.</p></tp:treatment-sec><tp:treatment-sec sec-type="Current systematic position"><title>Current systematic position.</title><p><tp:taxon-name>Bulimulidae</tp:taxon-name>, <italic><tp:taxon-name>Drymaeus (Mesembrinus) granadensis</tp:taxon-name></italic> (Pfeiffer, 1848).</p></tp:treatment-sec><tp:treatment-sec><!--Section generated to contain objects referenced in tp:taxon-treatment.--><fig id="F12" position="float" orientation="portrait"><label>Figure 12.</label><caption><p><italic><tp:taxon-name>Drymaeus</tp:taxon-name></italic> species. <bold>A, i</bold> <italic><tp:taxon-name>Drymaeus (Drymaeus) abruptus</tp:taxon-name></italic> (Rolle, 1904), paralectotype RBINS/MT2332 (H=36.6). <bold>B, ii</bold> <italic><tp:taxon-name>Drymaeus (Drymaeus) nystianus</tp:taxon-name></italic> (Pfeiffer, 1853), lectotype of <italic>nigricans</italic> Cousin, 1887 RBINS/MT2365 (H=37.3). <bold>C, iii</bold> <italic><tp:taxon-name>Drymaeus (Drymaeus) colimensis</tp:taxon-name></italic> (Rolle, 1904), paralectotype RBINS/MT2344 (H=29.1). <bold>D, iv</bold> <italic><tp:taxon-name>Drymaeus (Drymaeus) poecilus ictericus</tp:taxon-name></italic> (Ancey, 1892), syntype RBINS/MT1881 (H=28.1). <bold>E–F</bold> <italic><tp:taxon-name>Drymaeus (Mesembrinus) granadensis</tp:taxon-name></italic> (Pfeiffer, 1848) <bold>E, v</bold> syntype of <italic>interruptus</italic> Preston, 1909 RBINS/MT2257 (H=22.6). <bold>F, vi</bold> syntype of <italic>pallidus</italic> Preston, 1909 RBINS/MT2258 (H=24.0).</p></caption></fig></tp:treatment-sec><ref-list><ref id="B63"><mixed-citation xmlns:xlink="http://www.w3.org/1999/xlink" xlink:type="simple"><person-group><name name-style="western"><surname>Preston</surname><given-names>HB</given-names></name></person-group> (<year>1909</year>)<article-title> New land, freshwater and marine shells from South America.</article-title><source>Annals and Magazine of Natural History (8)</source><volume>3</volume>:<fpage>507</fpage>-<lpage>513</lpage>.</mixed-citation></ref></ref-list></tp:taxon-treatment>
