# Supplementary material for: Annotated type catalogue of the Orthalicoidea (Mollusca, Gastropoda) in the Royal Belgian Institute of Sciences, Brussels, with descriptions of two new species
Source: Zookeys. 2011 May 31;(101):1–50. doi: 10.3897/zookeys.101.1133 (PMC3118702; doi:10.3897/zookeys.101.1133)
Supplement: XML Treatment for Bulimulus (Ataxus) perforatus [file zookeys.101.1133-treatment45.xml]

<!DOCTYPE tp:taxon-treatment
  PUBLIC "-//TaxonX//DTD Taxonomic Treatment Publishing DTD v0 20100105//EN" "tax-treatment-NSO.dtd">
<tp:taxon-treatment xmlns:tp="http://www.plazi.org/taxpub"><tp:treatment-meta><mixed-citation publication-type="journal"><person-group><name><surname>Breure</surname><given-names>Abraham S.H.</given-names></name></person-group><article-title>Annotated type catalogue of the Orthalicoidea (Mollusca, Gastropoda) in the Royal Belgian Institute of Sciences, Brussels, with descriptions of two new species</article-title><source>Zookeys</source><day>31</day><month>5</month><year>2011</year><volume>2011</volume><issue>101</issue><fpage>1</fpage><lpage>50</lpage><pub-id pub-id-type="doi">10.3897/zookeys.101.1133</pub-id></mixed-citation></tp:treatment-meta><tp:nomenclature><tp:taxon-name>
                        <tp:taxon-name-part taxon-name-part-type="genus">Bulimulus</tp:taxon-name-part>
                        <tp:taxon-name-part taxon-name-part-type="subgenus"> (Ataxus) </tp:taxon-name-part>
                        <tp:taxon-name-part taxon-name-part-type="species">perforatus</tp:taxon-name-part>
                    <object-id xmlns:xlink="http://www.w3.org/1999/xlink" xlink:type="simple">http://species-id.net/wiki/Bulimulus_(Ataxus)_perforatus</object-id>
                    </tp:taxon-name><tp:taxon-authority>Haas, 1951</tp:taxon-authority><tp:nomenclature-citation-list><tp:nomenclature-citation><tp:taxon-name>Bulimulus (Ataxus) perforatus</tp:taxon-name><comment><xref ref-type="bibr" rid="B44">Haas 1951</xref>: 518, fig. 106.</comment></tp:nomenclature-citation><tp:nomenclature-citation><tp:taxon-name>Bostryx perforatus</tp:taxon-name><comment> (Haas); <xref ref-type="bibr" rid="B18">Breure 1979</xref>: 56.</comment></tp:nomenclature-citation></tp:nomenclature-citation-list></tp:nomenclature><tp:treatment-sec sec-type="Type locality"><title>Type locality.</title><p>“Ninabamba on the Pampas River, an affluent of the Apurimac River, Peru. Altitude 2,000 m”.</p></tp:treatment-sec><tp:treatment-sec sec-type="Label"><title>Label.</title><p>“Ninabamba, Rio Pampas, 2.000 m. / alt., Peru” typewritten by Weyrauch.</p></tp:treatment-sec><tp:treatment-sec sec-type="Dimensions"><title>Dimensions.</title><p>“Height 19.5 mm, width 8.2 mm.”; largest specimen H 20.4, D 7.53, W 9.4.</p></tp:treatment-sec><tp:treatment-sec sec-type="Type material"><title>Type material.</title><p>RBINS/MT2368, two paratypes, W. Weyrauch leg.</p></tp:treatment-sec><tp:treatment-sec sec-type="Remarks"><title>Remarks.</title><p>The material was exchanged on the basis of material from the Dautzenberg collection (see Introduction) with FMNH, where the holotype of this taxon is kept.</p></tp:treatment-sec><tp:treatment-sec sec-type="Current systematic position"><title>Current systematic position.</title><p><tp:taxon-name>Bulimulidae</tp:taxon-name>, <italic><tp:taxon-name>Bostryx perforatus</tp:taxon-name></italic> (Haas, 1951).</p></tp:treatment-sec><ref-list><ref id="B44"><mixed-citation xmlns:xlink="http://www.w3.org/1999/xlink" xlink:type="simple"><person-group><name name-style="western"><surname>Haas</surname><given-names>F</given-names></name></person-group> (<year>1951</year>)<article-title> Remarks on and descriptions of South American non-marine shells.</article-title><source>Fieldiana, Zoology</source><volume>31</volume>:<fpage>503</fpage>-<lpage>545</lpage>.</mixed-citation></ref><ref id="B18"><mixed-citation xmlns:xlink="http://www.w3.org/1999/xlink" xlink:type="simple"><person-group><name name-style="western"><surname>Breure</surname><given-names>ASH</given-names></name></person-group> (<year>1979</year>)<article-title> Systematics, phylogeny and zoogeography of Bulimulinae (Mollusca).</article-title><source>Zoologische Verhandelingen Leiden</source><volume>168</volume>:<fpage>1</fpage>-<lpage>215</lpage>.</mixed-citation></ref></ref-list></tp:taxon-treatment>
