# Supplementary material for: Annotated type catalogue of the Orthalicoidea (Mollusca, Gastropoda) in the Royal Belgian Institute of Sciences, Brussels, with descriptions of two new species
Source: Zookeys. 2011 May 31;(101):1–50. doi: 10.3897/zookeys.101.1133 (PMC3118702; doi:10.3897/zookeys.101.1133)
Supplement: XML Treatment for Leucocharis porphyrochila [file zookeys.101.1133-treatment47.xml]

<!DOCTYPE tp:taxon-treatment
  PUBLIC "-//TaxonX//DTD Taxonomic Treatment Publishing DTD v0 20100105//EN" "tax-treatment-NSO.dtd">
<tp:taxon-treatment xmlns:tp="http://www.plazi.org/taxpub"><tp:treatment-meta><mixed-citation publication-type="journal"><person-group><name><surname>Breure</surname><given-names>Abraham S.H.</given-names></name></person-group><article-title>Annotated type catalogue of the Orthalicoidea (Mollusca, Gastropoda) in the Royal Belgian Institute of Sciences, Brussels, with descriptions of two new species</article-title><source>Zookeys</source><day>31</day><month>5</month><year>2011</year><volume>2011</volume><issue>101</issue><fpage>1</fpage><lpage>50</lpage><pub-id pub-id-type="doi">10.3897/zookeys.101.1133</pub-id></mixed-citation></tp:treatment-meta><tp:nomenclature><tp:taxon-name>
                        <tp:taxon-name-part taxon-name-part-type="genus">Leucocharis</tp:taxon-name-part>
                        <tp:taxon-name-part taxon-name-part-type="species">porphyrochila</tp:taxon-name-part>
                    <object-id xmlns:xlink="http://www.w3.org/1999/xlink" xlink:type="simple">http://species-id.net/wiki/Leucocharis_porphyrochila</object-id>
                    </tp:taxon-name><tp:taxon-authority>Dautzenberg and Bernier, 1901</tp:taxon-authority><xref ref-type="fig" rid="F8">Figs 8A, 8i</xref><tp:nomenclature-citation-list><tp:nomenclature-citation><tp:taxon-name>Leucocharis porphyrochila</tp:taxon-name><comment><xref ref-type="bibr" rid="B37">Dautzenberg and Bernier 1901</xref>: 215, pl. 7 figs 5–6; <xref ref-type="bibr" rid="B41">Fischer-Piette 1950</xref>: 170.</comment></tp:nomenclature-citation></tp:nomenclature-citation-list></tp:nomenclature><tp:treatment-sec sec-type="Type locality"><title>Type locality.</title><p>“Nouvelle-Calédonie”.</p></tp:treatment-sec><tp:treatment-sec sec-type="Label"><title>Label.</title><p>“Houaïlou N. Caléd.”, in Dautzenberg’s handwriting.<!--PageBreak--></p></tp:treatment-sec><tp:treatment-sec sec-type="Dimensions"><title>Dimensions.</title><p>“Altit. 43 millim., latit. 22 millim.”; figured specimen H 41.9, D 22.0, W 5.9.</p></tp:treatment-sec><tp:treatment-sec sec-type="Type material"><title>Type material.</title><p>RBINS/MT2371, two syntypes, ex Bernier (Dautzenberg coll.).</p></tp:treatment-sec><tp:treatment-sec sec-type="Remarks"><title>Remarks.</title><p>Two additional syntypes are in the MNHN-collection (V. Héros, pers. commun.).</p></tp:treatment-sec><tp:treatment-sec sec-type="Current systematic position"><title>Current systematic position.</title><p><tp:taxon-name>Bothriembryontidae</tp:taxon-name>, <italic><tp:taxon-name>Aspastus (Leucocharis) porphyrochila</tp:taxon-name></italic> (Dautzenberg and Bernier, 1901).</p></tp:treatment-sec><tp:treatment-sec><!--Section generated to contain objects referenced in tp:taxon-treatment.--><fig id="F8" position="float" orientation="portrait"><label>Figure 8.</label><caption><p><bold>A, i</bold> <italic><tp:taxon-name>Aspastus porphyrochilus</tp:taxon-name></italic> (Dautzenberg and Bernier, 1901), syntype RBINS/MT2371  (H=41.9). <bold>B–C</bold> <italic><tp:taxon-name>Placostylus ambagiosus</tp:taxon-name></italic> (Suter, 1906) <bold>B, ii</bold> paratype of <italic><tp:taxon-name>Placostylus ambagiosus paraspiritus</tp:taxon-name></italic> Powell, 1951 RBINS/MT1969 (H=82.2). <bold>C, iii</bold> paratype of <italic><tp:taxon-name>Placostylus ambagiosus whareana</tp:taxon-name></italic> Powell, 1951 RBINS/MT376 (H=65.9).</p></caption><graphic xmlns:xlink="http://www.w3.org/1999/xlink" xlink:href="ZooKeys-101-001-g008.jpg" position="float" orientation="portrait" xlink:type="simple"/></fig></tp:treatment-sec><ref-list><ref id="B37"><mixed-citation xmlns:xlink="http://www.w3.org/1999/xlink" xlink:type="simple"><person-group><name name-style="western"><surname>Dautzenberg</surname><given-names>P</given-names></name><name name-style="western"><surname>Bernier</surname><given-names>J</given-names></name></person-group> (<year>1901</year>)<article-title> Description d’un bulimulidé nouveau, provenant de la Nouvelle-Calédonie.</article-title><source>Journal de Conchyliologie</source><volume>49</volume>:<fpage>215</fpage>-<lpage>216</lpage>.</mixed-citation></ref><ref id="B41"><mixed-citation xmlns:xlink="http://www.w3.org/1999/xlink" xlink:type="simple"><person-group><name name-style="western"><surname>Fischer-Piette</surname><given-names>E</given-names></name></person-group> (<year>1950</year>)<source> Liste des types décrits dans le Journal de Conchyliologie et conservés dans la collection de ce Journal. Journal de Conchyliologie 90: 8–23, 65–82, 149–179.</source></mixed-citation></ref></ref-list></tp:taxon-treatment>
