# Supplementary material for: Annotated type catalogue of the Orthalicoidea (Mollusca, Gastropoda) in the Royal Belgian Institute of Sciences, Brussels, with descriptions of two new species
Source: Zookeys. 2011 May 31;(101):1–50. doi: 10.3897/zookeys.101.1133 (PMC3118702; doi:10.3897/zookeys.101.1133)
Supplement: XML Treatment for Bulimulus (Scutalus) sanborni [file zookeys.101.1133-treatment48.xml]

<!DOCTYPE tp:taxon-treatment
  PUBLIC "-//TaxonX//DTD Taxonomic Treatment Publishing DTD v0 20100105//EN" "tax-treatment-NSO.dtd">
<tp:taxon-treatment xmlns:tp="http://www.plazi.org/taxpub"><tp:treatment-meta><mixed-citation publication-type="journal"><person-group><name><surname>Breure</surname><given-names>Abraham S.H.</given-names></name></person-group><article-title>Annotated type catalogue of the Orthalicoidea (Mollusca, Gastropoda) in the Royal Belgian Institute of Sciences, Brussels, with descriptions of two new species</article-title><source>Zookeys</source><day>31</day><month>5</month><year>2011</year><volume>2011</volume><issue>101</issue><fpage>1</fpage><lpage>50</lpage><pub-id pub-id-type="doi">10.3897/zookeys.101.1133</pub-id></mixed-citation></tp:treatment-meta><tp:nomenclature><tp:taxon-name>
                        <tp:taxon-name-part taxon-name-part-type="genus">Bulimulus</tp:taxon-name-part>
                        <tp:taxon-name-part taxon-name-part-type="subgenus"> (Scutalus) </tp:taxon-name-part>
                        <tp:taxon-name-part taxon-name-part-type="species">sanborni</tp:taxon-name-part>
                    <object-id xmlns:xlink="http://www.w3.org/1999/xlink" xlink:type="simple">http://species-id.net/wiki/Bulimulus_(Scutalus)_sanborni</object-id>
                    </tp:taxon-name><tp:taxon-authority>Haas, 1947</tp:taxon-authority><xref ref-type="fig" rid="F15">Figs 15D, 15i</xref><tp:nomenclature-citation-list><tp:nomenclature-citation><tp:taxon-name>Bulimulus (Scutalus) sanborni</tp:taxon-name><comment><xref ref-type="bibr" rid="B43">Haas 1947</xref>: 176, fig. 33.</comment></tp:nomenclature-citation><tp:nomenclature-citation><tp:taxon-name>Scutalus (Vermiculatus) sanborni</tp:taxon-name><comment> (Haas); <xref ref-type="bibr" rid="B18">Breure 1979</xref>: 86.</comment></tp:nomenclature-citation></tp:nomenclature-citation-list></tp:nomenclature><tp:treatment-sec sec-type="Type locality"><title>Type locality.</title><p>“Carhuamayo, basin of Lake Junín, Department of Loreto [sic, Junín], 15,000–18,000 feet [4572–5486 m]”.</p></tp:treatment-sec><tp:treatment-sec sec-type="Label"><title>Label.</title><p>“Carhuamayo above Lake Junin / Dept. Loreto, Peru” typewritten (by FMNH technician?).</p></tp:treatment-sec><tp:treatment-sec sec-type="Dimensions"><title>Dimensions.</title><p>“Height 10.6 mm, width 6 mm”; figured specimen H 10.0, D 5.5 W 4.5.</p></tp:treatment-sec><tp:treatment-sec sec-type="Type material"><title>Type material.</title><p>RBINS/MT2372, three paratypes, C.C. Sanborn leg., 1946.</p></tp:treatment-sec><tp:treatment-sec sec-type="Remarks"><title>Remarks.</title><p>The material was acquired by exchange with FMNH on the basis of material from the Dautzenberg collection (see Introduction).</p></tp:treatment-sec><tp:treatment-sec sec-type="Current systematic position"><title>Current systematic position.</title><p><tp:taxon-name>Bulimulidae</tp:taxon-name>, <italic><tp:taxon-name>Kuschelenia (Vermiculatus) sanborni</tp:taxon-name></italic> (Haas, 1947) (<bold>comb. n.</bold>).</p></tp:treatment-sec><tp:treatment-sec><!--Section generated to contain objects referenced in tp:taxon-treatment.--><fig id="F15" position="float" orientation="portrait"><label>Figure 15.</label><caption><p><bold>A, ii</bold> <italic><tp:taxon-name>Protoglyptus mazei</tp:taxon-name></italic> (Crosse, 1874), paralectotype RBINS/MT2360 (H=14.5). <bold>B, iii</bold> <italic><tp:taxon-name>Protoglyptus dejectus</tp:taxon-name></italic> (Fulton, 1907), paralectotype RBINS/MT2348 (H=28.0). <bold>C, iv</bold> <italic><tp:taxon-name>Rabdotus dealbatus</tp:taxon-name></italic> (Say, 1821), probable paratype of <italic><tp:taxon-name>Bulimulus alternatus hesperius</tp:taxon-name></italic> Pilsbry and Ferriss, 1924 RBINS/MT2353 (H=34.2). <bold>D, i</bold> <italic><tp:taxon-name>Kuschelenia (Vermiculatus) sanborni</tp:taxon-name></italic> (Haas, 1947), paratype RBINS/MT2372  (H=10.0).</p></caption><graphic xmlns:xlink="http://www.w3.org/1999/xlink" xlink:href="ZooKeys-101-001-g015.jpg" position="float" orientation="portrait" xlink:type="simple"/></fig></tp:treatment-sec><ref-list><ref id="B43"><mixed-citation xmlns:xlink="http://www.w3.org/1999/xlink" xlink:type="simple"><person-group><name name-style="western"><surname>Haas</surname><given-names>F</given-names></name></person-group> (<year>1947</year>)<article-title> Malacological notes, V.</article-title><source>Fieldiana, Zoology</source><volume>31</volume>:<fpage>171</fpage>-<lpage>188</lpage>.</mixed-citation></ref><ref id="B18"><mixed-citation xmlns:xlink="http://www.w3.org/1999/xlink" xlink:type="simple"><person-group><name name-style="western"><surname>Breure</surname><given-names>ASH</given-names></name></person-group> (<year>1979</year>)<article-title> Systematics, phylogeny and zoogeography of Bulimulinae (Mollusca).</article-title><source>Zoologische Verhandelingen Leiden</source><volume>168</volume>:<fpage>1</fpage>-<lpage>215</lpage>.</mixed-citation></ref></ref-list></tp:taxon-treatment>
