# Supplementary material for: Annotated type catalogue of the Orthalicoidea (Mollusca, Gastropoda) in the Royal Belgian Institute of Sciences, Brussels, with descriptions of two new species
Source: Zookeys. 2011 May 31;(101):1–50. doi: 10.3897/zookeys.101.1133 (PMC3118702; doi:10.3897/zookeys.101.1133)
Supplement: XML Treatment for Drymaeus scoliodes [file zookeys.101.1133-treatment49.xml]

<!DOCTYPE tp:taxon-treatment
  PUBLIC "-//TaxonX//DTD Taxonomic Treatment Publishing DTD v0 20100105//EN" "tax-treatment-NSO.dtd">
<tp:taxon-treatment xmlns:tp="http://www.plazi.org/taxpub"><tp:treatment-meta><mixed-citation publication-type="journal"><person-group><name><surname>Breure</surname><given-names>Abraham S.H.</given-names></name></person-group><article-title>Annotated type catalogue of the Orthalicoidea (Mollusca, Gastropoda) in the Royal Belgian Institute of Sciences, Brussels, with descriptions of two new species</article-title><source>Zookeys</source><day>31</day><month>5</month><year>2011</year><volume>2011</volume><issue>101</issue><fpage>1</fpage><lpage>50</lpage><pub-id pub-id-type="doi">10.3897/zookeys.101.1133</pub-id></mixed-citation></tp:treatment-meta><tp:nomenclature><tp:taxon-name>
                        <tp:taxon-name-part taxon-name-part-type="genus">Drymaeus</tp:taxon-name-part>
                        <tp:taxon-name-part taxon-name-part-type="species">scoliodes</tp:taxon-name-part>
                    <object-id xmlns:xlink="http://www.w3.org/1999/xlink" xlink:type="simple">http://species-id.net/wiki/Drymaeus_scoliodes</object-id>
                    </tp:taxon-name><tp:taxon-authority>Dautzenberg, 1901</tp:taxon-authority><xref ref-type="fig" rid="F13">Figs 13B, 13ii</xref><tp:nomenclature-citation-list><tp:nomenclature-citation><tp:taxon-name>Drymaeus scoliodes</tp:taxon-name><comment><xref ref-type="bibr" rid="B35">Dautzenberg 1901c</xref>: 309, pl. 9 figs 6–7; <xref ref-type="bibr" rid="B41">Fischer-Piette 1950</xref>: 170.</comment></tp:nomenclature-citation><tp:nomenclature-citation><tp:taxon-name>Drymaeus (Drymaeus) scoliodes</tp:taxon-name><comment> (Dautzenberg); <xref ref-type="bibr" rid="B18">Breure 1979</xref>: 114.</comment></tp:nomenclature-citation><tp:nomenclature-citation><tp:taxon-name>Cochlorina scoliodes</tp:taxon-name><comment> (Dautzenberg); <xref ref-type="bibr" rid="B15">Breure 1975b</xref>: 1149, pl. 2 fig. 5.</comment></tp:nomenclature-citation></tp:nomenclature-citation-list></tp:nomenclature><tp:treatment-sec sec-type="Type locality"><title>Type locality.</title><p>“Rio Mixiolla, province Huallaga, Pérou”.</p></tp:treatment-sec><tp:treatment-sec sec-type="Label"><title>Label.</title><p>“Rio Mixiolla prov. / Huallaga Pérou”, in Dautzenberg’s handwriting.</p></tp:treatment-sec><tp:treatment-sec sec-type="Dimensions"><title>Dimensions.</title><p>“Long. 63, diam. maj. 22 millim.”; figured specimen H 40.7, D 21.3, W 6.8.</p></tp:treatment-sec><tp:treatment-sec sec-type="Type material"><title>Type material.</title><p>RBINS/MT2377, one paralectotype, Baer leg. (Dautzenberg coll.).</p></tp:treatment-sec><tp:treatment-sec sec-type="Remarks"><title>Remarks.</title><p>The specimen is not marked as type, but corresponds to the data as given by Dautzenberg (1901). The holotype designation of a specimen in the MNHN collection (<xref ref-type="bibr" rid="B41">Fischer-Piette 1950</xref>) has to be interpreted as lectotype designation (Art. 74.6 ICZN); the measurements of this specimen closely match those given by Dautzenberg (<xref ref-type="bibr" rid="B15">Breure 1975b</xref>). The RBINS material should thus be considered a paralectotype as Dautzenberg states he had seen two specimens.</p></tp:treatment-sec><tp:treatment-sec sec-type="Current systematic position"><title>Current systematic position.</title><p><tp:taxon-name>Bulimulidae</tp:taxon-name>, <italic><tp:taxon-name>Drymaeus (Drymaeus) scoliodes</tp:taxon-name></italic> (Dautzenberg, 1901).</p></tp:treatment-sec><tp:treatment-sec><!--Section generated to contain objects referenced in tp:taxon-treatment.--><fig id="F13" position="float" orientation="portrait"><label>Figure 13.</label><caption><p><italic><tp:taxon-name>Drymaeus</tp:taxon-name></italic> species. <bold>A, i</bold> <italic><tp:taxon-name>Drymaeus (Drymaeus) jousseaumei</tp:taxon-name></italic> (Dautzenberg, 1901), paralectotype RBINS/MT2356 (H=47.6). <bold>B, ii</bold> <italic><tp:taxon-name>Drymaeus (Drymaeus) scolioides</tp:taxon-name></italic> (Dautzenberg, 1901), paralectotype RBINS/MT2377 (H=40.7). <bold>C, iii</bold> <italic><tp:taxon-name>Drymaeus (Drymaeus) solidus</tp:taxon-name></italic> (Preston, 1907), syntype RBINS/MT2259 (H=33.8).</p></caption><graphic xmlns:xlink="http://www.w3.org/1999/xlink" xlink:href="ZooKeys-101-001-g013.jpg" position="float" orientation="portrait" xlink:type="simple"/></fig></tp:treatment-sec><ref-list><ref id="B35"><mixed-citation xmlns:xlink="http://www.w3.org/1999/xlink" xlink:type="simple"><person-group><name name-style="western"><surname>Dautzenberg</surname><given-names>P</given-names></name></person-group> (<year>1901c</year>)<article-title> Descriptions de coquilles nouvelles rapportées du Pérou par M. Baer.</article-title><source>Journal de Conchyliologie</source><volume>49</volume>:<fpage>306</fpage>-<lpage>313</lpage>.</mixed-citation></ref><ref id="B41"><mixed-citation xmlns:xlink="http://www.w3.org/1999/xlink" xlink:type="simple"><person-group><name name-style="western"><surname>Fischer-Piette</surname><given-names>E</given-names></name></person-group> (<year>1950</year>)<source> Liste des types décrits dans le Journal de Conchyliologie et conservés dans la collection de ce Journal. Journal de Conchyliologie 90: 8–23, 65–82, 149–179.</source></mixed-citation></ref><ref id="B18"><mixed-citation xmlns:xlink="http://www.w3.org/1999/xlink" xlink:type="simple"><person-group><name name-style="western"><surname>Breure</surname><given-names>ASH</given-names></name></person-group> (<year>1979</year>)<article-title> Systematics, phylogeny and zoogeography of Bulimulinae (Mollusca).</article-title><source>Zoologische Verhandelingen Leiden</source><volume>168</volume>:<fpage>1</fpage>-<lpage>215</lpage>.</mixed-citation></ref><ref id="B15"><mixed-citation xmlns:xlink="http://www.w3.org/1999/xlink" xlink:type="simple"><person-group><name name-style="western"><surname>Breure</surname><given-names>ASH</given-names></name></person-group> (<year>1975b</year>)<article-title> Types of Bulimulidae (Mollusca, Gastropoda) in the Muséum national d’Histoire naturelle, Paris.</article-title><source>Bulletin du Muséum national d’Histoire naturelle Paris (3) 331, Zoologie</source><volume>233</volume>:<fpage>1137</fpage>-<lpage>1187</lpage>.</mixed-citation></ref></ref-list></tp:taxon-treatment>
