# Supplementary material for: Annotated type catalogue of the Orthalicoidea (Mollusca, Gastropoda) in the Royal Belgian Institute of Sciences, Brussels, with descriptions of two new species
Source: Zookeys. 2011 May 31;(101):1–50. doi: 10.3897/zookeys.101.1133 (PMC3118702; doi:10.3897/zookeys.101.1133)
Supplement: XML Treatment for Bulimus veruculum [file zookeys.101.1133-treatment53.xml]

<!DOCTYPE tp:taxon-treatment
  PUBLIC "-//TaxonX//DTD Taxonomic Treatment Publishing DTD v0 20100105//EN" "tax-treatment-NSO.dtd">
<tp:taxon-treatment xmlns:tp="http://www.plazi.org/taxpub"><tp:treatment-meta><mixed-citation publication-type="journal"><person-group><name><surname>Breure</surname><given-names>Abraham S.H.</given-names></name></person-group><article-title>Annotated type catalogue of the Orthalicoidea (Mollusca, Gastropoda) in the Royal Belgian Institute of Sciences, Brussels, with descriptions of two new species</article-title><source>Zookeys</source><day>31</day><month>5</month><year>2011</year><volume>2011</volume><issue>101</issue><fpage>1</fpage><lpage>50</lpage><pub-id pub-id-type="doi">10.3897/zookeys.101.1133</pub-id></mixed-citation></tp:treatment-meta><tp:nomenclature><tp:taxon-name>
                        <tp:taxon-name-part taxon-name-part-type="genus">Bulimus</tp:taxon-name-part>
                        <tp:taxon-name-part taxon-name-part-type="species">veruculum</tp:taxon-name-part>
                    <object-id xmlns:xlink="http://www.w3.org/1999/xlink" xlink:type="simple">http://species-id.net/wiki/Bulimus_veruculum</object-id>
                    </tp:taxon-name><tp:taxon-authority>Morelet, 1860</tp:taxon-authority><xref ref-type="fig" rid="F11">Figs 11F, 11vi</xref><tp:nomenclature-citation-list><tp:nomenclature-citation><tp:taxon-name>Bulimus veruculum</tp:taxon-name><comment><xref ref-type="bibr" rid="B52">Morelet 1860</xref>: 376.</comment></tp:nomenclature-citation></tp:nomenclature-citation-list></tp:nomenclature><tp:treatment-sec sec-type="Type locality"><title>Type locality.</title><p>No type locality given [interior of Peru].</p></tp:treatment-sec><tp:treatment-sec sec-type="Label"><title>Label.</title><p>“Balsa de Cocharcas / Pérou”, see remarks.</p></tp:treatment-sec><tp:treatment-sec sec-type="Dimensions"><title>Dimensions.</title><p>“Longit. 24; diam. 4 1/2 mill.”; figured specimen H 21.9, D 3.85, W 16.7.</p></tp:treatment-sec><tp:treatment-sec sec-type="Type material"><title>Type material.</title><p>RBINS/MT2374, four syntypes, ex Morelet (Dautzenberg coll.).</p></tp:treatment-sec><tp:treatment-sec sec-type="Remarks"><title>Remarks.</title><p>Dautzenberg documented that he received the specimens from the Morelet collection. The material is regarded as syntypes.</p></tp:treatment-sec><tp:treatment-sec sec-type="Current systematic position"><title>Current systematic position.</title><p><tp:taxon-name>Bulimulidae</tp:taxon-name>, <italic><tp:taxon-name>Bostryx veruculum</tp:taxon-name></italic> (Morelet, 1860).</p></tp:treatment-sec><tp:treatment-sec><!--Section generated to contain objects referenced in tp:taxon-treatment.--><fig id="F11" position="float" orientation="portrait"><label>Figure 11.</label><caption><p><italic><tp:taxon-name>Bostryx</tp:taxon-name></italic> species. <bold>A, i</bold> <italic><tp:taxon-name>Bostryx bonneti</tp:taxon-name></italic> (Ancey, 1902), paralectotype RBINS/MT2338 (H=21.9). <bold>B, ii</bold> <italic><tp:taxon-name>Bostryx emaciatus</tp:taxon-name></italic> (Morelet, 1863), paralectotype RBINS/MT2349 (H=18.3). <bold>C, iii</bold> <italic><tp:taxon-name>Bostryx baeri</tp:taxon-name></italic> (Dautzenberg, 1901), paralectotype RBINS/MT2336 (H=13.6). <bold>D, iv</bold> <italic><tp:taxon-name>Bostryx iocosensis</tp:taxon-name></italic> (Dautzenberg, 1901), paralectotype RBINS/MT2355 (H=11.3). <bold>E, v</bold> <italic><tp:taxon-name>Bostryx spiculatus</tp:taxon-name></italic> (Morelet, 1860), probable syntype RBINS/MT2373  (H=21.3). <bold>F, vi</bold> <italic><tp:taxon-name>Bostryx veruculum</tp:taxon-name></italic> (Morelet, 1860), probable syntype RBINS/MT2374 (H=21.9). <bold>G, vii</bold> <italic><tp:taxon-name>Bostryx moniezi</tp:taxon-name></italic> (Dautzenberg, 1901), syntype RBINS/MT1830 (H=13.9). <bold>H, viii</bold> <italic><tp:taxon-name>Bostryx huayaboensis</tp:taxon-name></italic> (Dautzenberg, 1901), paralectotype RBINS/MT2354 (H=22.9). <bold>I, ix</bold> <italic><tp:taxon-name>Bostryx orophilus</tp:taxon-name></italic> (Morelet, 1860), syntype of <italic>albicolor</italic> Morelet, 1863 RBINS/MT2335 (H=22.2).</p></caption><graphic xmlns:xlink="http://www.w3.org/1999/xlink" xlink:href="ZooKeys-101-001-g011.jpg" position="float" orientation="portrait" xlink:type="simple"/></fig></tp:treatment-sec><ref-list><ref id="B52"><mixed-citation xmlns:xlink="http://www.w3.org/1999/xlink" xlink:type="simple"><person-group><name name-style="western"><surname>Morelet</surname><given-names>A</given-names></name></person-group> (<year>1860</year>)<article-title> Colimacea in intimâ Peruvii regione a Cl. Angrand collecta.</article-title><source>Journal de Conchyliologie</source><volume>8</volume>:<fpage>371</fpage>-<lpage>376</lpage>.</mixed-citation></ref></ref-list></tp:taxon-treatment>
