# Supplementary material for: Annotated type catalogue of the Orthalicoidea (Mollusca, Gastropoda) in the Royal Belgian Institute of Sciences, Brussels, with descriptions of two new species
Source: Zookeys. 2011 May 31;(101):1–50. doi: 10.3897/zookeys.101.1133 (PMC3118702; doi:10.3897/zookeys.101.1133)
Supplement: XML Treatment for Orphnus thompsoni zebra [file zookeys.101.1133-treatment55.xml]

<!DOCTYPE tp:taxon-treatment
  PUBLIC "-//TaxonX//DTD Taxonomic Treatment Publishing DTD v0 20100105//EN" "tax-treatment-NSO.dtd">
<tp:taxon-treatment xmlns:tp="http://www.plazi.org/taxpub"><tp:treatment-meta><mixed-citation publication-type="journal"><person-group><name><surname>Breure</surname><given-names>Abraham S.H.</given-names></name></person-group><article-title>Annotated type catalogue of the Orthalicoidea (Mollusca, Gastropoda) in the Royal Belgian Institute of Sciences, Brussels, with descriptions of two new species</article-title><source>Zookeys</source><day>31</day><month>5</month><year>2011</year><volume>2011</volume><issue>101</issue><fpage>1</fpage><lpage>50</lpage><pub-id pub-id-type="doi">10.3897/zookeys.101.1133</pub-id></mixed-citation></tp:treatment-meta><tp:nomenclature><tp:taxon-name>
                        <tp:taxon-name-part taxon-name-part-type="genus">Orphnus</tp:taxon-name-part>
                        <tp:taxon-name-part taxon-name-part-type="species">thompsoni</tp:taxon-name-part>
                        <tp:taxon-name-part taxon-name-part-type="subspecies">zebra</tp:taxon-name-part>
                    <object-id xmlns:xlink="http://www.w3.org/1999/xlink" xlink:type="simple">http://species-id.net/wiki/Orphnus_thompsoni_zebra</object-id>
                    </tp:taxon-name><tp:taxon-authority>Cousin, 1887</tp:taxon-authority><xref ref-type="fig" rid="F7">Figs 7D, 7iv</xref><tp:nomenclature-citation-list><tp:nomenclature-citation><tp:taxon-name>Orphnus thompsoni</tp:taxon-name><comment> var. <italic>zebra</italic><xref ref-type="bibr" rid="B27">Cousin 1887</xref>: 212.</comment></tp:nomenclature-citation></tp:nomenclature-citation-list></tp:nomenclature><tp:treatment-sec sec-type="Type locality"><title>Type locality.</title><p>[Ecuador, Prov. Cañar] “près Azagues [sic, Azogues], sur la pente, à environs 2400m alt.”.</p></tp:treatment-sec><tp:treatment-sec sec-type="Label"><title>Label.</title><p>“près Azagues sur la / pente à envir. 2400m alt.”; see remarks.</p></tp:treatment-sec><tp:treatment-sec sec-type="Dimensions"><title>Dimensions.</title><p>Not given. Lectotype H 46.4, D 25.4, W 5.4.</p></tp:treatment-sec><tp:treatment-sec sec-type="Type material"><title>Type material.</title><p>RBINS/MT2375, lectotype (<bold>design. n.</bold>); MT2376, nine paralectotypes, ex Cousin (Dautzenberg coll.).</p></tp:treatment-sec><tp:treatment-sec sec-type="Remarks"><title>Remarks.</title><p>The original Cousin label mentions the taxon name only; the locality has been added by Dautzenberg, probably on the basis of Cousin’s paper. Several specimens are juvenile or damaged. One specimen is here designated lectotype. The taxon is considered a junior subjective synonym of <italic><tp:taxon-name>Kara thompsonii</tp:taxon-name></italic> (Pfeiffer, 1851) (<bold>syn. n.</bold>).</p></tp:treatment-sec><tp:treatment-sec sec-type="Current systematic position"><title>Current systematic position.</title><p><tp:taxon-name>Orthalicidae</tp:taxon-name>, <italic><tp:taxon-name>Kara thompsonii</tp:taxon-name></italic> (Pfeiffer, 1851) (<bold>comb. n.</bold>).</p></tp:treatment-sec><tp:treatment-sec><!--Section generated to contain objects referenced in tp:taxon-treatment.--><fig id="F7" position="float" orientation="portrait"><label>Figure 7.</label><caption><p><bold>A–D</bold> <italic><tp:taxon-name>Kara thompsonii</tp:taxon-name></italic> (Pfeiffer, 1851); <bold>A, i</bold> lectotype var. <italic>lutea</italic> Cousin, 1887 RBINS/MT2358  (H=77.6); <bold>B, ii</bold> lectotype of var. <italic>nigricans</italic> Cousin, 1887 RBINS/MT2363 (H=62.8); <bold>C, iii</bold> lectotype of var. <italic>olivacea</italic> Cousin, 1887 RBINS/MT2366 (H=64.5); <bold>D, iv</bold> lectotype of var. <italic>zebra</italic> Cousin, 1887 RBINS/MT2375 (H=46.4).</p></caption><graphic xmlns:xlink="http://www.w3.org/1999/xlink" xlink:href="ZooKeys-101-001-g007.jpg" position="float" orientation="portrait" xlink:type="simple"/></fig></tp:treatment-sec><ref-list><ref id="B27"><mixed-citation xmlns:xlink="http://www.w3.org/1999/xlink" xlink:type="simple"><person-group><name name-style="western"><surname>Cousin</surname><given-names>A</given-names></name></person-group> (<year>1887</year>)<article-title> Faune malacologique de la république de l’Équateur.</article-title><source>Bulletin de la Société Zoologique de France</source><volume>12</volume>:<fpage>187</fpage>-<lpage>287</lpage>.</mixed-citation></ref></ref-list></tp:taxon-treatment>
