# Supplementary material for: Annotated type catalogue of the Orthalicoidea (Mollusca, Gastropoda) in the Royal Belgian Institute of Sciences, Brussels, with descriptions of two new species
Source: Zookeys. 2011 May 31;(101):1–50. doi: 10.3897/zookeys.101.1133 (PMC3118702; doi:10.3897/zookeys.101.1133)
Supplement: XML Treatment for Stenostylus [file zookeys.101.1133-treatment56.xml]

<!DOCTYPE tp:taxon-treatment
  PUBLIC "-//TaxonX//DTD Taxonomic Treatment Publishing DTD v0 20100105//EN" "tax-treatment-NSO.dtd">
<tp:taxon-treatment xmlns:tp="http://www.plazi.org/taxpub"><tp:treatment-meta><mixed-citation publication-type="journal"><person-group><name><surname>Breure</surname><given-names>Abraham S.H.</given-names></name></person-group><article-title>Annotated type catalogue of the Orthalicoidea (Mollusca, Gastropoda) in the Royal Belgian Institute of Sciences, Brussels, with descriptions of two new species</article-title><source>Zookeys</source><day>31</day><month>5</month><year>2011</year><volume>2011</volume><issue>101</issue><fpage>1</fpage><lpage>50</lpage><pub-id pub-id-type="doi">10.3897/zookeys.101.1133</pub-id></mixed-citation></tp:treatment-meta><tp:nomenclature><tp:taxon-name>
                        <tp:taxon-name-part taxon-name-part-type="genus">Stenostylus</tp:taxon-name-part>
                    <object-id xmlns:xlink="http://www.w3.org/1999/xlink" xlink:type="simple">http://species-id.net/wiki/Stenostylus</object-id>
                    </tp:taxon-name><tp:taxon-authority>Pilsbry, 1898</tp:taxon-authority></tp:nomenclature><tp:treatment-sec sec-type="Remarks"><title>Remarks.</title><p><italic><tp:taxon-name>Stenostylus</tp:taxon-name></italic> is a genus of high-altitude species, known to occur above 3000 m (<xref ref-type="bibr" rid="B17">Breure 1978</xref>), in Peru, Ecuador, and Colombia. It may be regarded as a sister-group of <italic><tp:taxon-name>Drymaeus</tp:taxon-name></italic> Albers, 1850 (<xref ref-type="bibr" rid="B18">Breure 1979</xref>: fig. 177).</p></tp:treatment-sec><tp:treatment-sec sec-type="Key to known species"><title>Key to known species</title><table-wrap position="float" orientation="portrait"><table><tbody><tr><td rowspan="1" colspan="1">1</td><td rowspan="1" colspan="1">Surface with strong, thickened growth striae and traces of spiral impressions, shell height above 50 mm</td><td rowspan="1" colspan="1">2</td></tr><tr><td rowspan="1" colspan="1">–</td><td rowspan="1" colspan="1">Surface of shell relatively smooth, shell height up to 50 mm</td><td rowspan="1" colspan="1">3</td></tr><!--PageBreak--><tr><td rowspan="1" colspan="1">2(1)</td><td rowspan="1" colspan="1">Last whorl relatively stout, aperture ovate; Peru, western slopes of Andes</td><td rowspan="1" colspan="1"><italic><tp:taxon-name>Stenostylus zilchi</tp:taxon-name></italic> Weyrauch, 1956</td></tr><tr><td rowspan="1" colspan="1">–</td><td rowspan="1" colspan="1">Last whorl relatively elongated, aperture elongate-ovate; Peru, eastern slopes of Andes</td><td rowspan="1" colspan="1"><italic><tp:taxon-name>Stenostylus perturbatus</tp:taxon-name></italic> sp. n.</td></tr><tr><td rowspan="1" colspan="1">3(1)</td><td rowspan="1" colspan="1">Spire pointed, whorls relatively flat; Peru, western slopes of Andes</td><td rowspan="1" colspan="1"><italic><tp:taxon-name>Stenostylus meleagris</tp:taxon-name></italic> (Pfeiffer, 1854)</td></tr><tr><td rowspan="1" colspan="1">–</td><td rowspan="1" colspan="1">Spire obtuse, whorls rounded</td><td rowspan="1" colspan="1">4</td></tr><tr><td rowspan="1" colspan="1">4(3)</td><td rowspan="1" colspan="1">Shell thin, smooth, shell height up to 20 mm; (?Colombia), Ecuador, eastern slopes of Andes</td><td rowspan="1" colspan="1"><italic><tp:taxon-name>Stenostylus colmeiroi</tp:taxon-name></italic> (Hidalgo, 1872)</td></tr><tr><td rowspan="1" colspan="1">–</td><td rowspan="1" colspan="1">Shell rather solid, with thickened growth striae, shell height more than 20 mm; Colombia, Cordillera Oriental</td><td rowspan="1" colspan="1"><italic><tp:taxon-name>Stenostylus nigrolimbatus</tp:taxon-name></italic> (Pfeiffer, 1854)</td></tr></tbody></table></table-wrap><!--PageBreak--></tp:treatment-sec><ref-list><ref id="B17"><mixed-citation xmlns:xlink="http://www.w3.org/1999/xlink" xlink:type="simple"><person-group><name name-style="western"><surname>Breure</surname><given-names>ASH</given-names></name></person-group> (<year>1978</year>)<article-title> Notes on and descriptions of Bulimulidae (Mollusca, Gastropoda).</article-title><source>Zoologische Verhandelingen Leiden</source><volume>164</volume>:<fpage>1</fpage>-<lpage>255</lpage>.</mixed-citation></ref><ref id="B18"><mixed-citation xmlns:xlink="http://www.w3.org/1999/xlink" xlink:type="simple"><person-group><name name-style="western"><surname>Breure</surname><given-names>ASH</given-names></name></person-group> (<year>1979</year>)<article-title> Systematics, phylogeny and zoogeography of Bulimulinae (Mollusca).</article-title><source>Zoologische Verhandelingen Leiden</source><volume>168</volume>:<fpage>1</fpage>-<lpage>215</lpage>.</mixed-citation></ref></ref-list></tp:taxon-treatment>
