# Supplementary material for: Annotated type catalogue of the Orthalicoidea (Mollusca, Gastropoda) in the Royal Belgian Institute of Sciences, Brussels, with descriptions of two new species
Source: Zookeys. 2011 May 31;(101):1–50. doi: 10.3897/zookeys.101.1133 (PMC3118702; doi:10.3897/zookeys.101.1133)
Supplement: XML Treatment for Stenostylus perturbatus [file zookeys.101.1133-treatment57.xml]

<!DOCTYPE tp:taxon-treatment
  PUBLIC "-//TaxonX//DTD Taxonomic Treatment Publishing DTD v0 20100105//EN" "tax-treatment-NSO.dtd">
<tp:taxon-treatment xmlns:tp="http://www.plazi.org/taxpub"><tp:treatment-meta><mixed-citation publication-type="journal"><person-group><name><surname>Breure</surname><given-names>Abraham S.H.</given-names></name></person-group><article-title>Annotated type catalogue of the Orthalicoidea (Mollusca, Gastropoda) in the Royal Belgian Institute of Sciences, Brussels, with descriptions of two new species</article-title><source>Zookeys</source><day>31</day><month>5</month><year>2011</year><volume>2011</volume><issue>101</issue><fpage>1</fpage><lpage>50</lpage><pub-id pub-id-type="doi">10.3897/zookeys.101.1133</pub-id></mixed-citation></tp:treatment-meta><tp:nomenclature><tp:taxon-name>
                        <tp:taxon-name-part taxon-name-part-type="genus">Stenostylus</tp:taxon-name-part>
                        <tp:taxon-name-part taxon-name-part-type="species">perturbatus</tp:taxon-name-part>
                    <object-id xmlns:xlink="http://www.w3.org/1999/xlink" xlink:type="simple">urn:lsid:zoobank.org:act:D4D62ABB-D38C-458C-99CD-506CC09E3BB3</object-id>
                    <object-id xmlns:xlink="http://www.w3.org/1999/xlink" xlink:type="simple">http://species-id.net/wiki/Stenostylus_perturbatus</object-id>
                    </tp:taxon-name><tp:taxon-status xmlns:xlink="http://www.w3.org/1999/xlink" xlink:type="simple">sp. n.</tp:taxon-status><xref ref-type="fig" rid="F17">Figs 17A–B</xref></tp:nomenclature><tp:treatment-sec sec-type="Diagnosis"><title>Diagnosis.</title><p>A large species of <italic><tp:taxon-name>Stenostylus</tp:taxon-name></italic>, with a very elongated spire, a roughly sculptured surface, and the aperture relatively small, and narrow, compared to other species of the genus.</p></tp:treatment-sec><tp:treatment-sec sec-type="Description"><title>Description.</title><p>Shell 56.5 mm, 2.0 times as long as wide, elongate, with straight sides, imperforate; rather thin. Colour dark-brown to blackish, with axially oriented, yellowish lines, varying from small to somewhat broader, in some places forming patches, but always irregular, never from suture to suture; upper whorls light-brown, the first ones denuded of the periostracum. Surface rather shining, with thickened growth striae where the colour is yellowish; some traces of spiral impressions, especially visible at the upper side of the last whorl. Protoconch eroded. Whorls 6.2, slight convex, the last 0.75 total shell height; suture well impressed. Aperture elongate-ovate, 0.45 times shell height, 1.49 times as long as wide, somewhat shining inside, whitish. Peristome thin, hardly expanded; columellar margin thin, curved, transitioning into the parietal wall, which has a very thin, whitish callus.</p><fig id="F17" position="float" orientation="portrait"><label>Figure 17.</label><caption><p><bold>A–B</bold> <italic><tp:taxon-name>Stenostylus perturbatus</tp:taxon-name></italic> spec. nov., holotype RBINS/MT698 (H=56.5). <bold>C–E</bold> <italic><tp:taxon-name>Suniellus adriani</tp:taxon-name></italic> spec.nov., holotype RBINS/MT2378 (H=32.5).</p></caption><graphic xmlns:xlink="http://www.w3.org/1999/xlink" xlink:href="ZooKeys-101-001-g017.jpg" position="float" orientation="portrait" xlink:type="simple"/></fig></tp:treatment-sec><tp:treatment-sec sec-type="Dimensions"><title>Dimensions.</title><p>Holotype H 56.5, D 27.7, HA 25.5, WA 17.1.</p></tp:treatment-sec><tp:treatment-sec sec-type="Type locality"><title>Type locality.</title><p>Peru, Dept. Pasco, Huancabamba.</p></tp:treatment-sec><tp:treatment-sec sec-type="Type material"><title>Type material.</title><p>RBINS/MT698, holotype (ex Preston).</p></tp:treatment-sec><tp:treatment-sec sec-type="Comparisons with other taxa"><title>Comparisons with other taxa.</title><p>This new species is placed in <italic><tp:taxon-name>Stenostylus</tp:taxon-name></italic>, despite its protoconch sculpture being unknown, on account of its general shape, the thickened growth striae, and the traces of a pearly lustre inside the aperture (<italic>cf</italic>. <xref ref-type="bibr" rid="B19">Breure 2008</xref>: 248). It resembles <italic><tp:taxon-name>Stenostylus zilchi</tp:taxon-name></italic> Weyrauch, 1956, which occurs on the western side of the Cordillera in Dept. Lima, and which differs from <italic><tp:taxon-name>Stenostylus perturbatus</tp:taxon-name></italic> by (1) being smaller; (2) having the last whorl more inflated; (3) having a wider aperture.</p></tp:treatment-sec><tp:treatment-sec sec-type="Remarks"><title>Remarks.</title><p>The single specimen known was found under the same manuscript name of Preston, from whom Dautzenberg obtained the shell on 30.xii.1909. The lip is damaged, especially at the columellar and basal side, and has partly been broken off.</p></tp:treatment-sec><tp:treatment-sec sec-type="Etymology"><title>Etymology.</title><p>(L.), <italic>perturbatus</italic>, unquiet; referring to the distinctive colour pattern of the shell. The epithet is used as an adjective.</p></tp:treatment-sec><ref-list><ref id="B19"><mixed-citation xmlns:xlink="http://www.w3.org/1999/xlink" xlink:type="simple"><person-group><name name-style="western"><surname>Breure</surname><given-names>ASH</given-names></name></person-group> (<year>2008</year>)<article-title> Mysterious or confusing: enigmatic species in the Orthalicidae (Gastropoda, Pulmonata).</article-title><source>Basteria</source><volume>72</volume>:<fpage>241</fpage>-<lpage>252</lpage>.</mixed-citation></ref></ref-list></tp:taxon-treatment>
