# Supplementary material for: Annotated type catalogue of the Orthalicoidea (Mollusca, Gastropoda) in the Royal Belgian Institute of Sciences, Brussels, with descriptions of two new species
Source: Zookeys. 2011 May 31;(101):1–50. doi: 10.3897/zookeys.101.1133 (PMC3118702; doi:10.3897/zookeys.101.1133)
Supplement: XML Treatment for Suniellus adriani [file zookeys.101.1133-treatment59.xml]

<!DOCTYPE tp:taxon-treatment
  PUBLIC "-//TaxonX//DTD Taxonomic Treatment Publishing DTD v0 20100105//EN" "tax-treatment-NSO.dtd">
<tp:taxon-treatment xmlns:tp="http://www.plazi.org/taxpub"><tp:treatment-meta><mixed-citation publication-type="journal"><person-group><name><surname>Breure</surname><given-names>Abraham S.H.</given-names></name></person-group><article-title>Annotated type catalogue of the Orthalicoidea (Mollusca, Gastropoda) in the Royal Belgian Institute of Sciences, Brussels, with descriptions of two new species</article-title><source>Zookeys</source><day>31</day><month>5</month><year>2011</year><volume>2011</volume><issue>101</issue><fpage>1</fpage><lpage>50</lpage><pub-id pub-id-type="doi">10.3897/zookeys.101.1133</pub-id></mixed-citation></tp:treatment-meta><tp:nomenclature><tp:taxon-name>
                        <tp:taxon-name-part taxon-name-part-type="genus">Suniellus </tp:taxon-name-part>
                        <tp:taxon-name-part taxon-name-part-type="species">adriani</tp:taxon-name-part>
                    <object-id xmlns:xlink="http://www.w3.org/1999/xlink" xlink:type="simple">urn:lsid:zoobank.org:act:B2AF1109-5F1F-41CE-A02C-4A7308AFF2D7</object-id>
                    <object-id xmlns:xlink="http://www.w3.org/1999/xlink" xlink:type="simple">http://species-id.net/wiki/Suniellus_adriani</object-id>
                    </tp:taxon-name><tp:taxon-status xmlns:xlink="http://www.w3.org/1999/xlink" xlink:type="simple">sp. n.</tp:taxon-status><xref ref-type="fig" rid="F17">Figs 17C–E</xref></tp:nomenclature><tp:treatment-sec sec-type="Diagnosis"><title>Diagnosis.</title><p>A relatively large, and elongate species of <italic><tp:taxon-name>Suniellus</tp:taxon-name></italic>, with the last whorl a little saccate.</p></tp:treatment-sec><tp:treatment-sec sec-type="Description"><title>Description.</title><p>Shell 32.5 mm, 1.86 times as long as wide, elongate-ovate, with hardly convex sides, imperforate; very thin. Colour yellowish-olivaceus with brownish streaks, especially on last whorl. Upper whorls lighter in colour. Surface rather shining, with irregularly spaced, thickened growth striae, in between with weaker incrassations and, especially at upper part of last whorl, some oblong granules. Protoconch eroded, but on the dorsal side traces visible of axial wrinkles, partly anastomosing. Whorls 5.7, hardly convex, the last 0.81 times total shell height, a little saccate; suture well impressed. Aperture elongate-ovate, 0.54 times shell height, approx. 1.4 times as long as wide, with a pearly lustre inside. Peristome thin and simple, columella thread-like, somewhat dilated above and appressed at the transition to the parietal wall, which bears a hardly noticeable callus.</p></tp:treatment-sec><tp:treatment-sec sec-type="Dimensions"><title>Dimensions.</title><p>Holotype H 32.5, D 17.4, HA 17.4, WA 12.2.</p></tp:treatment-sec><tp:treatment-sec sec-type="Type locality"><title>Type locality.</title><p>Ecuador, Prov. Pichincha, “San Diego Cuchu” (see remarks).</p></tp:treatment-sec><tp:treatment-sec sec-type="Type material"><title>Type material.</title><p>RBINS/MT2378, holotype, ex Cousin (Dautzenberg coll.).</p></tp:treatment-sec><tp:treatment-sec sec-type="Comparison with other taxa"><title>Comparison with other taxa.</title><p>This novelty closely resembles <italic><tp:taxon-name>Suniellus chillu</tp:taxon-name></italic> Breure, 1978 from Bolivia in shell shape, but is much larger.</p></tp:treatment-sec><tp:treatment-sec sec-type="Remarks"><title>Remarks.</title><p>The lip is damaged at the upper palatal side and the insertion to the shell has been torn off, leaving some tears at the upper part of the last whorl, just behind the lip. The type locality could not be found in modern gazetteers; it is a mixture of Spanish and Quechua words, and may not be officially known under this name. It is <!--PageBreak-->likely to be in the páramo area, as Cousin on a second label has written “pie de la nieve / Frutillas por arriba” [at the foot of the snow / Strawberries above]; snow in the 19th century probably occurred at lower elevations than today, but an elevation for this locality of above 2750 m may be a safe guess (González, pers. commun.). There is only one specimen known.</p></tp:treatment-sec><tp:treatment-sec sec-type="Etymology"><title>Etymology.</title><p>The epithet is a patronym in honour of Adrián González—a Cuban malacologist now living in Quito, Ecuador—in recognition for his contributions to Neotropical malacology by his photographic work, his books aimed at a general public, and his dedicated fieldwork.</p></tp:treatment-sec><tp:treatment-sec><!--Section generated to contain objects referenced in tp:taxon-treatment.--><fig id="F17" position="float" orientation="portrait"><label>Figure 17.</label><caption><p><bold>A–B</bold> <italic><tp:taxon-name>Stenostylus perturbatus</tp:taxon-name></italic> spec. nov., holotype RBINS/MT698 (H=56.5). <bold>C–E</bold> <italic><tp:taxon-name>Suniellus adriani</tp:taxon-name></italic> spec.nov., holotype RBINS/MT2378 (H=32.5).</p></caption><graphic xmlns:xlink="http://www.w3.org/1999/xlink" xlink:href="ZooKeys-101-001-g017.jpg" position="float" orientation="portrait" xlink:type="simple"/></fig></tp:treatment-sec></tp:taxon-treatment>
